# Supplementary material for: Identifying and ranking causal biochemical biomarkers for breast cancer: a Mendelian randomisation study
Source: BMC Med. 2022 Nov 23;20:457. doi: 10.1186/s12916-022-02660-2 (PMC9685978; doi:10.1186/s12916-022-02660-2)
Supplement: Supplementary file 3 — Additional file 3: SNP Information. Table 1. Secondary trait associations of HDL cholesterol SNPs. Phenoscanner SNP associations. SNP: single nucleotide polymorphism. hg19_coordinates: the hg19 chromosome position for the input SNP. hg38_coordinates: the hg38 chromosome position for the input SNP. a1: the effect allele (aligned to the + strand). a2: the non-effect allele (aligned to the + strand). efo: the EFO ontology term for the phenotype or disease. pmid: PubMed ID. beta: association between the trait and the SNP expressed per additional copy of the effect allele (odds ratios are given on the log-scale). se: standard error of beta. p: p-value. direction: the direction of association with respect to the effect allele. n: number of individuals. n_cases: number of cases. n_controls: number of controls. n_studies: number of studies. unit: unit of analysis (IVNT stands for inverse normally rank transformed phenotype). Table 2. Secondary trait associations of alkaline phosphatase SNPs. Phenoscanner SNP associations. SNP: single nucleotide polymorphism. hg19_coordinates: the hg19 chromosome position for the input SNP. hg38_coordinates: the hg38 chromosome position for the input SNP. a1: the effect allele (aligned to the + strand). a2: the non-effect allele (aligned to the + strand). efo: the EFO ontology term for the phenotype or disease. pmid: PubMed ID. beta: association between the trait and the SNP expressed per additional copy of the effect allele (odds ratios are given on the log-scale). se: standard error of beta. p: p-value. direction: the direction of association with respect to the effect allele. n: number of individuals. n_cases: number of cases. n_controls: number of controls. n_studies: number of studies. unit: unit of analysis (IVNT stands for inverse normally rank transformed phenotype). Table 3. Secondary trait associations of testosterone SNPs. Phenoscanner SNP associations. SNP: single nucleotide polymorphism. hg19_coordinates: the hg19 chromosome pos [file 12916_2022_2660_MOESM3_ESM.xlsx]

## Sheet: T1
Additional file 3: SNP Information.
Table 1. Secondary trait associations of HDL cholesterol SNPs
snp	rsid	hg19_coordinates	hg38_coordinates	a1	a2	trait	efo	study	pmid	ancestry	year	beta	se	p	direction	n	n_cases	n_controls	n_studies	unit	dataset
rs9989419	rs9989419	chr16:56985139	chr16:56951227	A	G	High density lipoprotein	EFO_0004612	GLGC	24097068	European	2013	-0.1473	0.0036	0	-	177532	0	177532	60	IVNT	GLGC_HDL_EUR_2013
rs1065853	rs1065853	chr19:45413233	chr19:44909976	G	T	LDL cholesterol	EFO_0004611	Surakka I	25961943	European	2015	0.603	NA	0	+	-	-	-	-	SD increase	NHGRI-EBI_GWAS_Catalog
rs1047891	rs1047891	chr2:211540507	chr2:210675783	A	C	Metabolite levels small molecules and protein measures	EFO_0005664;EFO_0004747;EFO_0005134	Kettunen J	27005778	European	2016	0.49	0.01322	1e-300	+	-	-	-	-	unit increase	NHGRI-EBI_GWAS_Catalog
rs10761737	rs10761737	chr10:65052205	chr10:63292445	C	T	Mean platelet volume	EFO_0004586	Astle W	27863252	European	2016	-0.1317	0.003662	2.75e-283	-	173480	0	173480	2	IVNT	Astle-W_Blood-Cell-Traits_EUR_2016
rs12740374	rs12740374	chr1:109817590	chr1:109274968	G	T	Low density lipoprotein	EFO_0004611	GLGC	24097068	European	2013	0.161	0.0044	2.41e-272	+	172820	0	172820	60	IVNT	GLGC_LDL_EUR_2013
rs12740374	rs12740374	chr1:109817590	chr1:109274968	G	T	SORT1 gene expression in human liver	GO_1901148	Kathiresan S	19060906	European	2008	NA	NA	4e-272	NA	19840	-	-	-	-	GRASP
rs2908522	rs2908522	chr6:139835399	chr6:139514262	C	G	Immature fraction of reticulocytes	EFO_0004586	Astle W	27863252	European	2016	0.1229	0.003615	1.76e-253	+	173480	0	173480	2	IVNT	Astle-W_Blood-Cell-Traits_EUR_2016
rs964184	rs964184	chr11:116648917	chr11:116778201	C	G	Triglycerides	-	GLGC	20686565	Mixed	2010	NA	NA	7.6e-252	NA	100184	-	-	-	-	GRASP
rs12740374	rs12740374	chr1:109817590	chr1:109274968	G	T	PSRC1 gene expression in human liver	GO_1901148	Kathiresan S	19060906	European	2008	NA	NA	2e-241	NA	19840	-	-	-	-	GRASP
rs964184	rs964184	chr11:116648917	chr11:116778201	C	G	Triglycerides	EFO_0004530	GLGC	20686565	Mixed	2010	-0.2352	0.0071	6.71e-240	-	96598	0	96598	46	Z-score	GLGC_TG_Mixed_2010
rs964184	rs964184	chr11:116648917	chr11:116778201	C	G	Triglycerides	EFO_0004530	GLGC	20686565	Mixed	2010	-16.95	0.5125	7e-240	-	-	-	-	-	mg/dL increase	NHGRI-EBI_GWAS_Catalog
rs964184	rs964184	chr11:116648917	chr11:116778201	C	G	Triglycerides	-	GLGC	20686565	Mixed	2010	NA	NA	7e-240	NA	-	-	-	-	-	dbGaP
rs964184	rs964184	chr11:116648917	chr11:116778201	C	G	Triglycerides	EFO_0004530	GLGC	24097068	European	2013	-0.2341	0.0069	6.55e-224	-	90991	0	90991	60	IVNT	GLGC_TG_EUR_2013
rs964184	rs964184	chr11:116648917	chr11:116778201	C	G	Triglycerides	EFO_0004530	GLGC	24097068	European	2013	0.234	0.007326	7e-224	+	-	-	-	-	mg/dL decrease	NHGRI-EBI_GWAS_Catalog
rs2908522	rs2908522	chr6:139835399	chr6:139514262	C	G	High light scatter percentage of red cells	EFO_0004586	Astle W	27863252	European	2016	0.116	0.003649	7.12e-222	+	173480	0	173480	2	IVNT	Astle-W_Blood-Cell-Traits_EUR_2016
rs13107325	rs13107325	chr4:103188709	chr4:102267552	T	C	Extreme obesity with early age of onset	HP_0003674	Wheeler E	23563609	European	2013	NA	NA	1.5e-213	NA	6889	-	-	-	-	GRASP
rs2908522	rs2908522	chr6:139835399	chr6:139514262	C	G	High light scatter reticulocyte count	EFO_0004586	Astle W	27863252	European	2016	0.1098	0.00365	6.82e-199	+	173480	0	173480	2	IVNT	Astle-W_Blood-Cell-Traits_EUR_2016
rs12740374	rs12740374	chr1:109817590	chr1:109274968	G	T	Total cholesterol	EFO_0004574	GLGC	24097068	European	2013	0.1278	0.0043	7.65e-187	+	187071	0	187071	60	IVNT	GLGC_TC_EUR_2013
rs2043085	rs2043085	chr15:58680954	chr15:58388755	T	C	High density lipoprotein	EFO_0004612	GLGC	24097068	European	2013	0.106	0.0035	1.7e-182	+	185482	0	185482	60	IVNT	GLGC_HDL_EUR_2013
rs15285	rs15285	chr8:19824667	chr8:19967156	T	C	Triglycerides	EFO_0004530	GLGC	24097068	European	2013	-0.1177	0.0042	2.42e-173	-	173014	0	173014	60	IVNT	GLGC_TG_EUR_2013
rs12740374	rs12740374	chr1:109817590	chr1:109274968	G	T	Low density lipoprotein	EFO_0004611	GLGC	20686565	Mixed	2010	0.1723	0.0064	1.56e-168	+	95454	0	95454	46	Z-score	GLGC_LDL_Mixed_2010
rs12740374	rs12740374	chr1:109817590	chr1:109274968	G	T	LDL cholesterol	EFO_0004195	GLGC	20686565	Mixed	2010	NA	NA	1.56e-168	NA	100184	-	-	-	-	GRASP
rs2908522	rs2908522	chr6:139835399	chr6:139514262	C	G	Mean corpuscular volume	EFO_0004586	Astle W	27863252	European	2016	0.09885	0.003583	1.75e-167	+	173480	0	173480	2	IVNT	Astle-W_Blood-Cell-Traits_EUR_2016
rs9989419	rs9989419	chr16:56985139	chr16:56951227	A	G	High density lipoprotein	EFO_0004612	GLGC	20686565	Mixed	2010	-0.1394	0.0053	2.96e-162	-	99900	0	99900	46	Z-score	GLGC_HDL_Mixed_2010
rs9989419	rs9989419	chr16:56985139	chr16:56951227	A	G	HDL cholesterol	NCIT_C61041;NCIT_C105587	GLGC	20686565	Mixed	2010	NA	NA	2.96e-162	NA	100184	-	-	-	-	GRASP
rs964184	rs964184	chr11:116648917	chr11:116778201	C	G	Triglycerides	EFO_0004530	Surakka I	25961943	European	2015	-0.244	0.009128	2e-157	-	-	-	-	-	SD increase	NHGRI-EBI_GWAS_Catalog
rs11065987	rs11065987	chr12:112072424	chr12:111634620	A	G	Plateletcrit	EFO_0004586	Astle W	27863252	European	2016	-0.09715	0.003696	2.91e-152	-	173480	0	173480	2	IVNT	Astle-W_Blood-Cell-Traits_EUR_2016
rs15285	rs15285	chr8:19824667	chr8:19967156	T	C	High density lipoprotein	EFO_0004612	GLGC	24097068	European	2013	0.1168	0.0043	4.24e-150	+	182330	0	182330	60	IVNT	GLGC_HDL_EUR_2013
rs12740374	rs12740374	chr1:109817590	chr1:109274968	G	T	Total cholesterol	EFO_0004574	GLGC	20686565	Mixed	2010	0.1483	0.0062	2.06e-129	+	100184	0	100184	46	Z-score	GLGC_TC_Mixed_2010
rs12740374	rs12740374	chr1:109817590	chr1:109274968	G	T	Total cholesterol	NCIT_C61032;NCIT_C105586	GLGC	20686565	Mixed	2010	NA	NA	2.06e-129	NA	100184	-	-	-	-	GRASP
rs11065987	rs11065987	chr12:112072424	chr12:111634620	A	G	Eosinophil count	EFO_0004586	Astle W	27863252	European	2016	-0.08584	0.003605	2.76e-125	-	173480	0	173480	2	IVNT	Astle-W_Blood-Cell-Traits_EUR_2016
rs11065987	rs11065987	chr12:112072424	chr12:111634620	A	G	Platelet count	EFO_0004586	Astle W	27863252	European	2016	-0.08731	0.003683	3.1e-124	-	173480	0	173480	2	IVNT	Astle-W_Blood-Cell-Traits_EUR_2016
rs2908522	rs2908522	chr6:139835399	chr6:139514262	C	G	Mean corpuscular hemoglobin	EFO_0004586	Astle W	27863252	European	2016	0.08429	0.003595	1.49e-121	+	173480	0	173480	2	IVNT	Astle-W_Blood-Cell-Traits_EUR_2016
rs2908522	rs2908522	chr6:139835399	chr6:139514262	C	G	Reticulocyte fraction of red cells	EFO_0004586	Astle W	27863252	European	2016	0.08544	0.003654	6.58e-121	+	173480	0	173480	2	IVNT	Astle-W_Blood-Cell-Traits_EUR_2016
rs11065987	rs11065987	chr12:112072424	chr12:111634620	A	G	Sum eosinophil basophil counts	EFO_0004586	Astle W	27863252	European	2016	-0.08329	0.003609	7.77e-118	-	173480	0	173480	2	IVNT	Astle-W_Blood-Cell-Traits_EUR_2016
rs964184	rs964184	chr11:116648917	chr11:116778201	C	G	Age related disease endophenotypes	EFO_0004574;EFO_0006336;EFO_0004530;EFO_0006335;EFO_0004348;EFO_0007928;EFO_0004468;EFO_0004340;EFO_0004612	He L	27790247	European	2016	NA	NA	3e-116	NA	-	-	-	-	-	NHGRI-EBI_GWAS_Catalog
rs964184	rs964184	chr11:116648917	chr11:116778201	C	G	Age related diseases mortality and associated endophenotypes	EFO_0004574;EFO_0004348;EFO_0000712;EFO_0007928;EFO_0001645;EFO_0004340;EFO_0000275;EFO_0004612;EFO_0000311;EFO_0006336;EFO_0004530;EFO_0006335;EFO_0003144;EFO_0000400;EFO_0004468;EFO_0004352	He L	27790247	European	2016	NA	NA	2e-108	NA	-	-	-	-	-	NHGRI-EBI_GWAS_Catalog
rs9989419	rs9989419	chr16:56985139	chr16:56951227	A	G	HDL cholesterol	NCIT_C61041;NCIT_C105587	Asselbergs	23063622	European	2012	NA	NA	2.16e-108	NA	66240	-	-	-	-	GRASP
rs34110521	rs34110521	chr18:57780326	chr18:60113094	A	G	Basal metabolic rate	EFO_0007777	Neale B	UKBB	European	2017	-0.04004	0.00187	1.353e-101	-	331307	0	331307	1	IVNT	Neale-B_UKBB_EUR_2017
rs34110521	rs34110521	chr18:57780326	chr18:60113094	A	G	Whole body water mass	-	Neale B	UKBB	European	2017	-0.03802	0.001787	2.042e-100	-	331315	0	331315	1	IVNT	Neale-B_UKBB_EUR_2017
rs34110521	rs34110521	chr18:57780326	chr18:60113094	A	G	Whole body fat-free mass	-	Neale B	UKBB	European	2017	-0.03787	0.001784	6.217e-100	-	331291	0	331291	1	IVNT	Neale-B_UKBB_EUR_2017
rs15285	rs15285	chr8:19824667	chr8:19967156	T	C	Triglycerides	EFO_0004530	GLGC	20686565	Mixed	2010	-0.1403	0.0069	2.32e-98	-	96598	0	96598	46	Z-score	GLGC_TG_Mixed_2010
rs15285	rs15285	chr8:19824667	chr8:19967156	T	C	Triglycerides	-	GLGC	20686565	Mixed	2010	NA	NA	2.32e-98	NA	100184	-	-	-	-	GRASP
rs964184	rs964184	chr11:116648917	chr11:116778201	C	G	Triglycerides	EFO_0004530	Spracklen CN	28334899	East Asian	2017	-0.2163	0.0103	1.81e-96	-	27594	0	27594	13	IVNT	Spracklen-CN_Triglycerides_EAS_2017
rs34110521	rs34110521	chr18:57780326	chr18:60113094	A	G	Leg fat-free mass left	-	Neale B	UKBB	European	2017	-0.03848	0.001858	2.901e-95	-	331258	0	331258	1	IVNT	Neale-B_UKBB_EUR_2017
rs34110521	rs34110521	chr18:57780326	chr18:60113094	A	G	Leg predicted mass left	-	Neale B	UKBB	European	2017	-0.03815	0.001845	6.293e-95	-	331253	0	331253	1	IVNT	Neale-B_UKBB_EUR_2017
rs10761737	rs10761737	chr10:65052205	chr10:63292445	C	T	Platelet count	EFO_0004586	Astle W	27863252	European	2016	0.0762	0.003695	1.84e-94	+	173480	0	173480	2	IVNT	Astle-W_Blood-Cell-Traits_EUR_2016
rs34110521	rs34110521	chr18:57780326	chr18:60113094	A	G	Trunk fat-free mass	-	Neale B	UKBB	European	2017	-0.03653	0.001777	7.483e-94	-	331030	0	331030	1	IVNT	Neale-B_UKBB_EUR_2017
rs34110521	rs34110521	chr18:57780326	chr18:60113094	A	G	Trunk predicted mass	-	Neale B	UKBB	European	2017	-0.0363	0.001771	2.726e-93	-	330995	0	330995	1	IVNT	Neale-B_UKBB_EUR_2017
rs2908522	rs2908522	chr6:139835399	chr6:139514262	C	G	Reticulocyte count	EFO_0004586	Astle W	27863252	European	2016	0.0748	0.003656	5.24e-93	+	173480	0	173480	2	IVNT	Astle-W_Blood-Cell-Traits_EUR_2016
rs34110521	rs34110521	chr18:57780326	chr18:60113094	A	G	Arm fat-free mass left	-	Neale B	UKBB	European	2017	-0.03658	0.001794	2.065e-92	-	331159	0	331159	1	IVNT	Neale-B_UKBB_EUR_2017
rs34110521	rs34110521	chr18:57780326	chr18:60113094	A	G	Leg predicted mass right	-	Neale B	UKBB	European	2017	-0.03753	0.001845	6.202e-92	-	331285	0	331285	1	IVNT	Neale-B_UKBB_EUR_2017
rs11065987	rs11065987	chr12:112072424	chr12:111634620	A	G	Lymphocyte count	EFO_0004586	Astle W	27863252	European	2016	-0.07395	0.00364	9.54e-92	-	173480	0	173480	2	IVNT	Astle-W_Blood-Cell-Traits_EUR_2016
rs34110521	rs34110521	chr18:57780326	chr18:60113094	A	G	Arm predicted mass left	-	Neale B	UKBB	European	2017	-0.03621	0.001787	3.165e-91	-	331146	0	331146	1	IVNT	Neale-B_UKBB_EUR_2017
rs2043085	rs2043085	chr15:58680954	chr15:58388755	T	C	High density lipoprotein	EFO_0004612	GLGC	20686565	Mixed	2010	0.1018	0.0051	3.29e-91	+	99900	0	99900	46	Z-score	GLGC_HDL_Mixed_2010
rs2043085	rs2043085	chr15:58680954	chr15:58388755	T	C	HDL cholesterol	NCIT_C61041;NCIT_C105587	GLGC	20686565	Mixed	2010	NA	NA	3.29e-91	NA	100184	-	-	-	-	GRASP
rs34110521	rs34110521	chr18:57780326	chr18:60113094	A	G	Leg fat-free mass right	-	Neale B	UKBB	European	2017	-0.03753	0.001857	9.19e-91	-	331285	0	331285	1	IVNT	Neale-B_UKBB_EUR_2017
rs34110521	rs34110521	chr18:57780326	chr18:60113094	A	G	Weight	EFO_0004338	Neale B	UKBB	European	2017	-0.04918	0.002465	1.516e-88	-	336227	0	336227	1	IVNT	Neale-B_UKBB_EUR_2017
rs11065987	rs11065987	chr12:112072424	chr12:111634620	A	G	Eosinophil percentage of granulocytes	EFO_0004586	Astle W	27863252	European	2016	-0.07139	0.003619	1.236e-86	-	173480	0	173480	2	IVNT	Astle-W_Blood-Cell-Traits_EUR_2016
rs15285	rs15285	chr8:19824667	chr8:19967156	T	C	High density lipoprotein	EFO_0004612	GLGC	20686565	Mixed	2010	0.1387	0.007	3.985e-86	+	99900	0	99900	46	Z-score	GLGC_HDL_Mixed_2010
rs15285	rs15285	chr8:19824667	chr8:19967156	T	C	HDL cholesterol	NCIT_C61041;NCIT_C105587	GLGC	20686565	Mixed	2010	NA	NA	3.985e-86	NA	100184	-	-	-	-	GRASP
rs34110521	rs34110521	chr18:57780326	chr18:60113094	A	G	Arm fat-free mass right	-	Neale B	UKBB	European	2017	-0.03422	0.001758	2.308e-84	-	331221	0	331221	1	IVNT	Neale-B_UKBB_EUR_2017
rs964184	rs964184	chr11:116648917	chr11:116778201	C	G	Triglycerides	EFO_0004530	Below JE	26780889	Hispanic	2016	-0.275	0.01423	3e-83	-	-	-	-	-	unit increase	NHGRI-EBI_GWAS_Catalog
rs11065987	rs11065987	chr12:112072424	chr12:111634620	A	G	Eosinophil percentage of white cells	EFO_0004586	Astle W	27863252	European	2016	-0.06943	0.003603	9.393e-83	-	173480	0	173480	2	IVNT	Astle-W_Blood-Cell-Traits_EUR_2016
rs34110521	rs34110521	chr18:57780326	chr18:60113094	A	G	Arm predicted mass right	-	Neale B	UKBB	European	2017	-0.03357	0.001752	8.689e-82	-	331216	0	331216	1	IVNT	Neale-B_UKBB_EUR_2017
rs12740374	rs12740374	chr1:109817590	chr1:109274968	G	T	Self-reported high cholesterol	EFO_0008111	Neale B	UKBB	European	2017	0.01832	0.0009575	1.376e-81	+	337159	41296	295863	1	risk diff	Neale-B_UKBB_EUR_2017
rs2070895	rs2070895	chr15:58723939	chr15:58431740	A	G	HDL cholesterol	NCIT_C61041;NCIT_C105587	GLGC	20686565	Mixed	2010	NA	NA	1.53e-80	NA	100184	-	-	-	-	GRASP
rs12740374	rs12740374	chr1:109817590	chr1:109274968	G	T	CELSR2 gene expression in human liver	GO_1901148	Kathiresan S	19060906	European	2008	NA	NA	6e-80	NA	19840	-	-	-	-	GRASP
rs2070895	rs2070895	chr15:58723939	chr15:58431740	A	G	High density lipoprotein	EFO_0004612	GLGC	20686565	Mixed	2010	0.1113	0.0061	1.302e-78	+	99900	0	99900	46	Z-score	GLGC_HDL_Mixed_2010
rs34110521	rs34110521	chr18:57780326	chr18:60113094	A	G	Impedance of whole body	-	Neale B	UKBB	European	2017	0.04029	0.002151	3.391e-78	+	331284	0	331284	1	IVNT	Neale-B_UKBB_EUR_2017
rs11185602	rs11185602	chr7:50299077	chr7:50259481	A	G	Monocyte percentage of white cells	EFO_0004586	Astle W	27863252	European	2016	0.06996	0.0038	1.103e-75	+	173480	0	173480	2	IVNT	Astle-W_Blood-Cell-Traits_EUR_2016
rs2070895	rs2070895	chr15:58723939	chr15:58431740	A	G	High density lipoprotein	EFO_0004612	GLGC	24097068	European	2013	0.1132	0.006	1.543e-75	+	92820	0	92820	60	IVNT	GLGC_HDL_EUR_2013
rs964184	rs964184	chr11:116648917	chr11:116778201	C	G	Self-reported high cholesterol	EFO_0008111	Neale B	UKBB	European	2017	-0.02156	0.001174	2.604e-75	-	337159	41296	295863	1	risk diff	Neale-B_UKBB_EUR_2017
rs11065987	rs11065987	chr12:112072424	chr12:111634620	A	G	Neutrophil percentage of granulocytes	EFO_0004586	Astle W	27863252	European	2016	0.06612	0.00362	1.471e-74	+	173480	0	173480	2	IVNT	Astle-W_Blood-Cell-Traits_EUR_2016
rs34110521	rs34110521	chr18:57780326	chr18:60113094	A	G	Impedance of leg left	-	Neale B	UKBB	European	2017	0.0465	0.002573	5.546e-73	+	331296	0	331296	1	IVNT	Neale-B_UKBB_EUR_2017
rs11065987	rs11065987	chr12:112072424	chr12:111634620	A	G	Reticulocyte count	EFO_0004586	Astle W	27863252	European	2016	-0.06493	0.003631	1.681e-71	-	173480	0	173480	2	IVNT	Astle-W_Blood-Cell-Traits_EUR_2016
rs635634	rs635634	chr9:136155000	chr9:133279427	T	C	Hemoglobin concentration	EFO_0004586	Astle W	27863252	European	2016	-0.08166	0.004588	7.616e-71	-	173480	0	173480	2	IVNT	Astle-W_Blood-Cell-Traits_EUR_2016
rs964184	rs964184	chr11:116648917	chr11:116778201	C	G	Triglycerides	EFO_0004530	Kathiresan S	19060906	European	2008	NA	NA	1.02e-69	NA	19840	-	-	-	-	GRASP
rs12740374	rs12740374	chr1:109817590	chr1:109274968	G	T	LDL cholesterol	EFO_0004195	Asselbergs	23063622	European	2012	NA	NA	3.75e-69	NA	66240	-	-	-	-	GRASP
rs34110521	rs34110521	chr18:57780326	chr18:60113094	A	G	Impedance of leg right	-	Neale B	UKBB	European	2017	0.04406	0.002553	1.02e-66	+	331301	0	331301	1	IVNT	Neale-B_UKBB_EUR_2017
rs4939883	rs4939883	chr18:47167214	chr18:49640844	C	T	High density lipoprotein	EFO_0004612	GLGC	24097068	European	2013	0.0799	0.0045	1.796e-66	+	185576	0	185576	60	IVNT	GLGC_HDL_EUR_2013
rs12740374	rs12740374	chr1:109817590	chr1:109274968	G	T	Total cholesterol	NCIT_C61032;NCIT_C105586	Asselbergs	23063622	European	2012	NA	NA	3e-66	NA	66240	-	-	-	-	GRASP
rs1042034	rs1042034	chr2:21225281	chr2:21002409	T	C	Triglycerides	EFO_0004530	GLGC	24097068	European	2013	0.0704	0.0039	4.102e-66	+	177771	0	177771	60	IVNT	GLGC_TG_EUR_2013
rs964184	rs964184	chr11:116648917	chr11:116778201	C	G	Metabolite levels lipoprotein measures	EFO_0004732;EFO_0005664	Kettunen J	27005778	European	2016	0.24	0.01401	8e-66	+	-	-	-	-	unit decrease	NHGRI-EBI_GWAS_Catalog
rs11185602	rs11185602	chr7:50299077	chr7:50259481	A	G	Granulocyte percentage of myeloid white cells	EFO_0004586	Astle W	27863252	European	2016	-0.06502	0.003811	2.962e-65	-	173480	0	173480	2	IVNT	Astle-W_Blood-Cell-Traits_EUR_2016
rs4871603	rs4871603	chr8:126480367	chr8:125468125	C	T	Triglycerides	EFO_0004530	GLGC	24097068	European	2013	0.0609	0.0035	3.13e-64	+	174685	0	174685	60	IVNT	GLGC_TG_EUR_2013
rs635634	rs635634	chr9:136155000	chr9:133279427	T	C	Alkaline phosphatase	EFO_0004533	Prins B	28887542	European	2017	-0.04	NA	2.41e-63	-	9961	0	9961	1	lu/l	Prins-B_ALKP_EUR_2017
rs635634	rs635634	chr9:136155000	chr9:133279427	T	C	Hematocrit	EFO_0004586	Astle W	27863252	European	2016	-0.07634	0.004568	1.094e-62	-	173480	0	173480	2	IVNT	Astle-W_Blood-Cell-Traits_EUR_2016
rs964184	rs964184	chr11:116648917	chr11:116778201	C	G	Triglycerides	EFO_0004530	Kathiresan S	19060906	European	2008	-0.3	0.01804	4e-62	-	-	-	-	-	SD increase	NHGRI-EBI_GWAS_Catalog
rs964184	rs964184	chr11:116648917	chr11:116778201	C	G	Triglycerides	-	Kathiresan S	19060906	European	2008	NA	NA	4e-62	NA	-	-	-	-	-	dbGaP
rs635634	rs635634	chr9:136155000	chr9:133279427	T	C	Red blood cell count	EFO_0004586	Astle W	27863252	European	2016	-0.07558	0.004602	1.293e-60	-	173480	0	173480	2	IVNT	Astle-W_Blood-Cell-Traits_EUR_2016
rs11065987	rs11065987	chr12:112072424	chr12:111634620	A	G	Self-reported hypothyroidism or myxoedema	EFO_0004705;EFO_1001055	Neale B	UKBB	European	2017	-0.008618	0.0005265	3.37e-60	-	337159	16376	320783	1	risk diff	Neale-B_UKBB_EUR_2017
rs34110521	rs34110521	chr18:57780326	chr18:60113094	A	G	Body mass index	EFO_0004340	Neale B	UKBB	European	2017	-0.04563	0.002791	4.543e-60	-	336107	0	336107	1	IVNT	Neale-B_UKBB_EUR_2017
rs964184	rs964184	chr11:116648917	chr11:116778201	C	G	Total cholesterol	NCIT_C61032;NCIT_C105586	GLGC	20686565	Mixed	2010	NA	NA	1.3e-59	NA	100184	-	-	-	-	GRASP
rs635634	rs635634	chr9:136155000	chr9:133279427	T	C	Blood clot in the leg	-	Neale B	UKBB	European	2017	0.007236	0.0004459	3.267e-59	+	336782	6905	329877	1	risk diff	Neale-B_UKBB_EUR_2017
rs635634	rs635634	chr9:136155000	chr9:133279427	T	C	Self-reported deep venous thrombosis	EFO_0003907	Neale B	UKBB	European	2017	0.007129	0.000441	9.202e-59	+	337159	6767	330392	1	risk diff	Neale-B_UKBB_EUR_2017
rs2070895	rs2070895	chr15:58723939	chr15:58431740	A	G	HDL cholesterol	NCIT_C61041;NCIT_C105587	Asselbergs	23063622	European	2012	NA	NA	2.27e-58	NA	66240	-	-	-	-	GRASP
rs6902116	rs6902116	chr6:31300286	chr6:31332509	A	G	Monocyte count	EFO_0004586	Astle W	27863252	European	2016	0.06228	0.003876	4.196e-58	+	173480	0	173480	2	IVNT	Astle-W_Blood-Cell-Traits_EUR_2016
rs34110521	rs34110521	chr18:57780326	chr18:60113094	A	G	Arm fat mass left	-	Neale B	UKBB	European	2017	-0.04439	0.002766	5.988e-58	-	331164	0	331164	1	IVNT	Neale-B_UKBB_EUR_2017
rs34110521	rs34110521	chr18:57780326	chr18:60113094	A	G	Arm fat mass right	-	Neale B	UKBB	European	2017	-0.04429	0.002765	1.006e-57	-	331226	0	331226	1	IVNT	Neale-B_UKBB_EUR_2017
rs9989419	rs9989419	chr16:56985139	chr16:56951227	A	G	HDL cholesterol female	NCIT_C61041;NCIT_C105587	Asselbergs	23063622	European	2012	NA	NA	1.52e-57	NA	66240	-	-	-	-	GRASP
rs12740374	rs12740374	chr1:109817590	chr1:109274968	G	T	Coronary artery disease	EFO_0000378	van der Harst P	29212778	Mixed	2018	-0.124	0.007764	2e-57	-	-	-	-	-	unit decrease	NHGRI-EBI_GWAS_Catalog
rs11065987	rs11065987	chr12:112072424	chr12:111634620	A	G	High light scatter reticulocyte count	EFO_0004586	Astle W	27863252	European	2016	-0.05786	0.003625	2.393e-57	-	173480	0	173480	2	IVNT	Astle-W_Blood-Cell-Traits_EUR_2016
rs964184	rs964184	chr11:116648917	chr11:116778201	C	G	Cholesterol total	EFO_0004574	GLGC	20686565	Mixed	2010	-4.68	0.2943	6e-57	-	-	-	-	-	mg/dL increase	NHGRI-EBI_GWAS_Catalog
rs964184	rs964184	chr11:116648917	chr11:116778201	C	G	Cholesterol	EFO_1001380	GLGC	20686565	Mixed	2010	NA	NA	6e-57	NA	-	-	-	-	-	dbGaP
rs964184	rs964184	chr11:116648917	chr11:116778201	C	G	Total cholesterol	EFO_0004574	GLGC	20686565	Mixed	2010	-0.1195	0.0075	6.205e-57	-	100184	0	100184	46	Z-score	GLGC_TC_Mixed_2010
rs12740374	rs12740374	chr1:109817590	chr1:109274968	G	T	Medication for cholesterol, blood pressure or diabetes: cholesterol lowering medication	EFO_0007056	Neale B	UKBB	European	2017	0.02876	0.001822	4.325e-56	+	154702	35840	118862	1	risk diff	Neale-B_UKBB_EUR_2017
rs34110521	rs34110521	chr18:57780326	chr18:60113094	A	G	Comparative body size at age 10	-	Neale B	UKBB	European	2017	-0.03047	0.001931	4.544e-56	-	331693	0	331693	1	-	Neale-B_UKBB_EUR_2017
rs11065987	rs11065987	chr12:112072424	chr12:111634620	A	G	Hemoglobin concentration	EFO_0004586	Astle W	27863252	European	2016	-0.05644	0.003587	9.15e-56	-	173480	0	173480	2	IVNT	Astle-W_Blood-Cell-Traits_EUR_2016
rs11065987	rs11065987	chr12:112072424	chr12:111634620	A	G	Reticulocyte fraction of red cells	EFO_0004586	Astle W	27863252	European	2016	-0.05697	0.00363	1.599e-55	-	173480	0	173480	2	IVNT	Astle-W_Blood-Cell-Traits_EUR_2016
rs964184	rs964184	chr11:116648917	chr11:116778201	C	G	Total cholesterol levels	EFO_0004574	Spracklen CN	28334899	East Asian	2017	0.121	0.007716	2e-55	+	-	-	-	-	unit decrease	NHGRI-EBI_GWAS_Catalog
rs4946954	rs4946954	chr6:109639656	chr6:109318453	C	T	Mean corpuscular hemoglobin	EFO_0004586	Astle W	27863252	European	2016	0.05789	0.003694	2.365e-55	+	173480	0	173480	2	IVNT	Astle-W_Blood-Cell-Traits_EUR_2016
rs964184	rs964184	chr11:116648917	chr11:116778201	C	G	Total cholesterol	EFO_0004574	GLGC	24097068	European	2013	-0.1214	0.0076	2.838e-55	-	94573	0	94573	60	IVNT	GLGC_TC_EUR_2013
rs964184	rs964184	chr11:116648917	chr11:116778201	C	G	Cholesterol total	EFO_0004574	GLGC	24097068	European	2013	0.121	0.007728	3e-55	+	-	-	-	-	unit decrease	NHGRI-EBI_GWAS_Catalog
rs6073958	rs6073958	chr20:44551855	chr20:45923216	C	T	Metabolite levels lipoprotein measures	EFO_0004732;EFO_0005664	Kettunen J	27005778	European	2016	0.2	0.01277	3e-55	+	-	-	-	-	unit increase	NHGRI-EBI_GWAS_Catalog
rs12740374	rs12740374	chr1:109817590	chr1:109274968	G	T	Coronary artery disease	EFO_0000378;EFO_0001645	van der Harst P	29212778	Mixed	2018	0.1011	0.0065	5.668e-55	+	547261	122733	424528	2	log OR	van-der-Harst-P_CAD_Mixed_2018
rs34110521	rs34110521	chr18:57780326	chr18:60113094	A	G	Hip circumference	EFO_0005093	Neale B	UKBB	European	2017	-0.04345	0.002794	1.572e-54	-	336601	0	336601	1	IVNT	Neale-B_UKBB_EUR_2017
rs1042034	rs1042034	chr2:21225281	chr2:21002409	T	C	High density lipoprotein	EFO_0004612	GLGC	24097068	European	2013	-0.0659	0.004	2.868e-54	-	187071	0	187071	60	IVNT	GLGC_HDL_EUR_2013
rs34110521	rs34110521	chr18:57780326	chr18:60113094	A	G	Impedance of arm left	-	Neale B	UKBB	European	2017	0.03082	0.001993	6.32e-54	+	331292	0	331292	1	IVNT	Neale-B_UKBB_EUR_2017
rs964184	rs964184	chr11:116648917	chr11:116778201	C	G	Triglycerides	-	Waterworth DM	20864672	Mixed	2010	NA	NA	9e-53	NA	17243	-	-	-	-	GRASP
rs6902116	rs6902116	chr6:31300286	chr6:31332509	A	G	White blood cell count	EFO_0004586	Astle W	27863252	European	2016	0.05928	0.00389	1.944e-52	+	173480	0	173480	2	IVNT	Astle-W_Blood-Cell-Traits_EUR_2016
rs12740374	rs12740374	chr1:109817590	chr1:109274968	G	T	LDL cholesterol	EFO_0004195	Musunuru	22629316	Mixed	2012	NA	NA	2.89e-51	NA	44957	-	-	-	-	GRASP
rs6902116	rs6902116	chr6:31300286	chr6:31332509	A	G	Lymphocyte count	EFO_0004586	Astle W	27863252	European	2016	0.05851	0.003906	1.001e-50	+	173480	0	173480	2	IVNT	Astle-W_Blood-Cell-Traits_EUR_2016
rs11065987	rs11065987	chr12:112072424	chr12:111634620	A	G	White blood cell count	EFO_0004586	Astle W	27863252	European	2016	-0.0542	0.003624	1.446e-50	-	173480	0	173480	2	IVNT	Astle-W_Blood-Cell-Traits_EUR_2016
rs4946954	rs4946954	chr6:109639656	chr6:109318453	C	T	Mean corpuscular volume	EFO_0004586	Astle W	27863252	European	2016	0.05507	0.003683	1.459e-50	+	173480	0	173480	2	IVNT	Astle-W_Blood-Cell-Traits_EUR_2016
rs10761737	rs10761737	chr10:65052205	chr10:63292445	C	T	Platelet distribution width	EFO_0004586	Astle W	27863252	European	2016	-0.05436	0.003642	2.248e-50	-	173480	0	173480	2	IVNT	Astle-W_Blood-Cell-Traits_EUR_2016
rs34110521	rs34110521	chr18:57780326	chr18:60113094	A	G	Waist circumference	EFO_0004342	Neale B	UKBB	European	2017	-0.03719	0.002499	4.543e-50	-	336639	0	336639	1	IVNT	Neale-B_UKBB_EUR_2017
rs964184	rs964184	chr11:116648917	chr11:116778201	C	G	HDL cholesterol	NCIT_C61041;NCIT_C105587	GLGC	20686565	Mixed	2010	NA	NA	5.3e-50	NA	100184	-	-	-	-	GRASP
rs11065987	rs11065987	chr12:112072424	chr12:111634620	A	G	Hematocrit	EFO_0004586	Astle W	27863252	European	2016	-0.05299	0.003572	8.488e-50	-	173480	0	173480	2	IVNT	Astle-W_Blood-Cell-Traits_EUR_2016
rs964184	rs964184	chr11:116648917	chr11:116778201	C	G	Triglycerides	-	Kamatani Y	20139978	East Asian	2010	NA	NA	1.67e-49	NA	14700	-	-	-	-	GRASP
rs34110521	rs34110521	chr18:57780326	chr18:60113094	A	G	Leg fat mass right	-	Neale B	UKBB	European	2017	-0.03336	0.002256	1.906e-49	-	331293	0	331293	1	IVNT	Neale-B_UKBB_EUR_2017
rs34110521	rs34110521	chr18:57780326	chr18:60113094	A	G	Impedance of arm right	-	Neale B	UKBB	European	2017	0.02933	0.001985	2.065e-49	+	331279	0	331279	1	IVNT	Neale-B_UKBB_EUR_2017
rs4939883	rs4939883	chr18:47167214	chr18:49640844	C	T	HDL cholesterol	NCIT_C61041;NCIT_C105587	GLGC	20686565	Mixed	2010	NA	NA	4e-49	NA	100184	-	-	-	-	GRASP
rs4939883	rs4939883	chr18:47167214	chr18:49640844	C	T	High density lipoprotein	EFO_0004612	GLGC	20686565	Mixed	2010	0.0929	0.0065	4.344e-49	+	99900	0	99900	46	Z-score	GLGC_HDL_Mixed_2010
rs4788202	rs4788202	chr16:29978003	chr16:29966682	C	T	Basal metabolic rate	EFO_0007777	Neale B	UKBB	European	2017	-0.02372	0.001616	8.525e-49	-	331307	0	331307	1	IVNT	Neale-B_UKBB_EUR_2017
rs9989419	rs9989419	chr16:56985139	chr16:56951227	A	G	HDL cholesterol	NCIT_C61041;NCIT_C105587	Aulchenko YS	19060911	European	2008	NA	NA	3.07e-48	NA	22562	-	-	-	-	GRASP
rs34110521	rs34110521	chr18:57780326	chr18:60113094	A	G	Leg fat mass left	-	Neale B	UKBB	European	2017	-0.03252	0.00223	3.964e-48	-	331275	0	331275	1	IVNT	Neale-B_UKBB_EUR_2017
rs964184	rs964184	chr11:116648917	chr11:116778201	C	G	HDL cholesterol	EFO_0004612	GLGC	24097068	European	2013	0.106	0.007286	6e-48	+	-	-	-	-	unit increase	NHGRI-EBI_GWAS_Catalog
rs964184	rs964184	chr11:116648917	chr11:116778201	C	G	High density lipoprotein	EFO_0004612	GLGC	24097068	European	2013	0.1065	0.0071	6.086e-48	+	94289	0	94289	60	IVNT	GLGC_HDL_EUR_2013
rs1042034	rs1042034	chr2:21225281	chr2:21002409	T	C	Triglycerides	-	GLGC	20686565	Mixed	2010	NA	NA	7.9e-48	NA	100184	-	-	-	-	GRASP
rs12740374	rs12740374	chr1:109817590	chr1:109274968	G	T	LDL cholesterol	EFO_0004195	Kathiresan S	19060906	European	2008	NA	NA	8.78e-48	NA	19840	-	-	-	-	GRASP
rs34110521	rs34110521	chr18:57780326	chr18:60113094	A	G	Whole body fat mass	-	Neale B	UKBB	European	2017	-0.03996	0.002753	1.021e-47	-	330762	0	330762	1	IVNT	Neale-B_UKBB_EUR_2017
rs964184	rs964184	chr11:116648917	chr11:116778201	C	G	Platelet distribution width	EFO_0007984	Astle W	27863252	European	2016	0.07617	0.005283	4e-47	+	-	-	-	-	unit decrease	NHGRI-EBI_GWAS_Catalog
rs964184	rs964184	chr11:116648917	chr11:116778201	C	G	Platelet distribution width	EFO_0004586	Astle W	27863252	European	2016	-0.07617	0.005284	4.112e-47	-	173480	0	173480	2	IVNT	Astle-W_Blood-Cell-Traits_EUR_2016
rs4788202	rs4788202	chr16:29978003	chr16:29966682	C	T	Whole body water mass	-	Neale B	UKBB	European	2017	-0.02223	0.001543	4.957e-47	-	331315	0	331315	1	IVNT	Neale-B_UKBB_EUR_2017
rs964184	rs964184	chr11:116648917	chr11:116778201	C	G	HDL cholesterol	EFO_0004612	GLGC	20686565	Mixed	2010	-1.5	0.1041	5e-47	-	-	-	-	-	mg/dL decrease	NHGRI-EBI_GWAS_Catalog
rs964184	rs964184	chr11:116648917	chr11:116778201	C	G	Cholesterol hdl	-	GLGC	20686565	Mixed	2010	NA	NA	5e-47	NA	-	-	-	-	-	dbGaP
rs964184	rs964184	chr11:116648917	chr11:116778201	C	G	High density lipoprotein	EFO_0004612	GLGC	20686565	Mixed	2010	0.1039	0.0072	5.208e-47	+	99900	0	99900	46	Z-score	GLGC_HDL_Mixed_2010
rs2043085	rs2043085	chr15:58680954	chr15:58388755	T	C	Total cholesterol	EFO_0004574	GLGC	24097068	European	2013	0.0553	0.0036	7.071e-47	+	185636	0	185636	60	IVNT	GLGC_TC_EUR_2013
rs11185602	rs11185602	chr7:50299077	chr7:50259481	A	G	Monocyte count	EFO_0004586	Astle W	27863252	European	2016	0.05466	0.003811	1.2e-46	+	173480	0	173480	2	IVNT	Astle-W_Blood-Cell-Traits_EUR_2016
rs4788202	rs4788202	chr16:29978003	chr16:29966682	C	T	Whole body fat-free mass	-	Neale B	UKBB	European	2017	-0.02203	0.001541	2.357e-46	-	331291	0	331291	1	IVNT	Neale-B_UKBB_EUR_2017
rs11065987	rs11065987	chr12:112072424	chr12:111634620	A	G	High light scatter percentage of red cells	EFO_0004586	Astle W	27863252	European	2016	-0.05181	0.003625	2.441e-46	-	173480	0	173480	2	IVNT	Astle-W_Blood-Cell-Traits_EUR_2016
rs9989419	rs9989419	chr16:56985139	chr16:56951227	A	G	HDL cholesterol male	NCIT_C61041;NCIT_C105587	Asselbergs	23063622	European	2012	NA	NA	5.13e-46	NA	66240	-	-	-	-	GRASP
rs1042034	rs1042034	chr2:21225281	chr2:21002409	T	C	Triglycerides	EFO_0004530	GLGC	20686565	Mixed	2010	-5.99	0.422	1e-45	-	-	-	-	-	mg/dL decrease	NHGRI-EBI_GWAS_Catalog
rs1042034	rs1042034	chr2:21225281	chr2:21002409	T	C	Triglycerides	-	GLGC	20686565	Mixed	2010	NA	NA	1e-45	NA	-	-	-	-	-	dbGaP
rs1042034	rs1042034	chr2:21225281	chr2:21002409	T	C	Triglycerides	EFO_0004530	GLGC	20686565	Mixed	2010	0.0786	0.0056	1.358e-45	+	96598	0	96598	46	Z-score	GLGC_TG_Mixed_2010
rs9989419	rs9989419	chr16:56985139	chr16:56951227	A	G	HDL cholesterol	NCIT_C61041;NCIT_C105587	Ridker PM	20031564	European	2009	NA	NA	1.6e-45	NA	18425	-	-	-	-	GRASP
rs11065987	rs11065987	chr12:112072424	chr12:111634620	A	G	Treatment with levothyroxine sodium	EFO_0007056	Neale B	UKBB	European	2017	-0.006849	0.0004852	3.139e-45	-	337159	13717	323442	1	risk diff	Neale-B_UKBB_EUR_2017
rs4788202	rs4788202	chr16:29978003	chr16:29966682	C	T	Weight	EFO_0004338	Neale B	UKBB	European	2017	-0.02988	0.002129	1.005e-44	-	336227	0	336227	1	IVNT	Neale-B_UKBB_EUR_2017
rs4846914	rs4846914	chr1:230295691	chr1:230159944	A	G	HDL cholesterol levels	EFO_0004612	Spracklen CN	28334899	East Asian	2017	0.0479	0.003426	2e-44	+	-	-	-	-	unit increase	NHGRI-EBI_GWAS_Catalog
rs55747707	rs55747707	chr7:73037366	chr7:73623036	A	G	Triglycerides	EFO_0004530	GLGC	24097068	European	2013	-0.0837	0.0059	3.547e-44	-	86772	0	86772	60	IVNT	GLGC_TG_EUR_2013
rs4788202	rs4788202	chr16:29978003	chr16:29966682	C	T	Leg fat-free mass right	-	Neale B	UKBB	European	2017	-0.02236	0.001604	3.821e-44	-	331285	0	331285	1	IVNT	Neale-B_UKBB_EUR_2017
rs4788202	rs4788202	chr16:29978003	chr16:29966682	C	T	Arm predicted mass left	-	Neale B	UKBB	European	2017	-0.02148	0.001544	5.19e-44	-	331146	0	331146	1	IVNT	Neale-B_UKBB_EUR_2017
rs10889356	rs10889356	chr1:63155349	chr1:62689678	A	G	Total cholesterol	EFO_0004574	GLGC	24097068	European	2013	-0.0763	0.0052	5.638e-44	-	92675	0	92675	60	IVNT	GLGC_TC_EUR_2013
rs4788202	rs4788202	chr16:29978003	chr16:29966682	C	T	Arm fat-free mass left	-	Neale B	UKBB	European	2017	-0.02155	0.001549	5.706e-44	-	331159	0	331159	1	IVNT	Neale-B_UKBB_EUR_2017
rs4788202	rs4788202	chr16:29978003	chr16:29966682	C	T	Leg predicted mass right	-	Neale B	UKBB	European	2017	-0.02209	0.001594	1.129e-43	-	331285	0	331285	1	IVNT	Neale-B_UKBB_EUR_2017
rs4788202	rs4788202	chr16:29978003	chr16:29966682	C	T	Leg predicted mass left	-	Neale B	UKBB	European	2017	-0.02198	0.001594	2.994e-43	-	331253	0	331253	1	IVNT	Neale-B_UKBB_EUR_2017
rs6902116	rs6902116	chr6:31300286	chr6:31332509	A	G	Rheumatoid arthritis	EFO_0000685	Okada Y	24390342	European	2014	-0.2357	0.01938	4.2e-43	-	58284	14361	43923	18	log OR	Okada-Y_RA_EUR_2014
rs964184	rs964184	chr11:116648917	chr11:116778201	C	G	Triglycerides	-	Kim YJ	21909109	East Asian	2011	NA	NA	4.92e-43	NA	12545	-	-	-	-	GRASP
rs964184	rs964184	chr11:116648917	chr11:116778201	C	G	Treatment with fenofibrate	EFO_0007056	Neale B	UKBB	European	2017	-0.001801	0.0001309	4.977e-43	-	337159	448	336711	1	risk diff	Neale-B_UKBB_EUR_2017
rs4788202	rs4788202	chr16:29978003	chr16:29966682	C	T	Leg fat-free mass left	-	Neale B	UKBB	European	2017	-0.02206	0.001605	5.571e-43	-	331258	0	331258	1	IVNT	Neale-B_UKBB_EUR_2017
rs4788202	rs4788202	chr16:29978003	chr16:29966682	C	T	Trunk fat-free mass	-	Neale B	UKBB	European	2017	-0.02099	0.001535	1.493e-42	-	331030	0	331030	1	IVNT	Neale-B_UKBB_EUR_2017
rs4788202	rs4788202	chr16:29978003	chr16:29966682	C	T	Trunk predicted mass	-	Neale B	UKBB	European	2017	-0.0209	0.00153	1.849e-42	-	330995	0	330995	1	IVNT	Neale-B_UKBB_EUR_2017
rs12740374	rs12740374	chr1:109817590	chr1:109274968	G	T	LDL cholesterol	EFO_0004195	Lettre G	21347282	African	2011	NA	NA	2e-42	NA	8090	-	-	-	-	GRASP
rs12740374	rs12740374	chr1:109817590	chr1:109274968	G	T	LDL cholesterol	EFO_0004611	Kathiresan S	19060906	European	2008	-0.23	0.01685	2e-42	-	-	-	-	-	SD decrease	NHGRI-EBI_GWAS_Catalog
rs12740374	rs12740374	chr1:109817590	chr1:109274968	G	T	Cholesterol ldl	EFO_0004195	Kathiresan S	19060906	European	2008	NA	NA	2e-42	NA	-	-	-	-	-	dbGaP
rs2070895	rs2070895	chr15:58723939	chr15:58431740	A	G	High density lipoprotein	EFO_0004612	Spracklen CN	28334899	East Asian	2017	0.1393	0.0103	2.04e-42	+	20462	0	20462	13	IVNT	Spracklen-CN_HDL_EAS_2017
rs34110521	rs34110521	chr18:57780326	chr18:60113094	A	G	Trunk fat mass	EFO_0005409	Neale B	UKBB	European	2017	-0.03851	0.002841	7.711e-42	-	331093	0	331093	1	IVNT	Neale-B_UKBB_EUR_2017
rs635634	rs635634	chr9:136155000	chr9:133279427	T	C	Low density lipoprotein	EFO_0004611	GLGC	24097068	European	2013	0.0772	0.0055	1.827e-41	+	119312	0	119312	60	IVNT	GLGC_LDL_EUR_2013
rs9987289	rs9987289	chr8:9183358	chr8:9325848	A	G	High density lipoprotein	EFO_0004612	GLGC	24097068	European	2013	-0.0817	0.0062	1.948e-41	-	169235	0	169235	60	IVNT	GLGC_HDL_EUR_2013
rs9987289	rs9987289	chr8:9183358	chr8:9325848	A	G	HDL cholesterol	EFO_0004612	GLGC	24097068	European	2013	0.082	0.006082	2e-41	+	-	-	-	-	unit decrease	NHGRI-EBI_GWAS_Catalog
rs635634	rs635634	chr9:136155000	chr9:133279427	T	C	LDL cholesterol	EFO_0004611	GLGC	24097068	European	2013	0.077	0.005711	2e-41	+	-	-	-	-	unit increase	NHGRI-EBI_GWAS_Catalog
rs174566	rs174566	chr11:61592362	chr11:61824890	A	G	Red cell distribution width	EFO_0004586	Astle W	27863252	European	2016	0.04985	0.003702	2.43e-41	+	173480	0	173480	2	IVNT	Astle-W_Blood-Cell-Traits_EUR_2016
rs10889356	rs10889356	chr1:63155349	chr1:62689678	A	G	Triglycerides	EFO_0004530	GLGC	24097068	European	2013	-0.0719	0.005	2.495e-41	-	86766	0	86766	60	IVNT	GLGC_TG_EUR_2013
rs4846914	rs4846914	chr1:230295691	chr1:230159944	A	G	High density lipoprotein	EFO_0004612	GLGC	24097068	European	2013	0.0479	0.0034	3.513e-41	+	186995	0	186995	60	IVNT	GLGC_HDL_EUR_2013
rs4846914	rs4846914	chr1:230295691	chr1:230159944	A	G	HDL cholesterol	EFO_0004612	GLGC	24097068	European	2013	-0.048	0.003574	4e-41	-	-	-	-	-	unit decrease	NHGRI-EBI_GWAS_Catalog
rs964184	rs964184	chr11:116648917	chr11:116778201	C	G	High density lipoprotein	EFO_0004612	Spracklen CN	28334899	East Asian	2017	0.1236	0.0093	1.01e-40	+	34309	0	34309	13	IVNT	Spracklen-CN_HDL_EAS_2017
rs4788202	rs4788202	chr16:29978003	chr16:29966682	C	T	Arm fat-free mass right	-	Neale B	UKBB	European	2017	-0.0202	0.001518	2.237e-40	-	331221	0	331221	1	IVNT	Neale-B_UKBB_EUR_2017
rs4788202	rs4788202	chr16:29978003	chr16:29966682	C	T	Arm predicted mass right	-	Neale B	UKBB	European	2017	-0.02005	0.001513	4.67e-40	-	331216	0	331216	1	IVNT	Neale-B_UKBB_EUR_2017
rs635634	rs635634	chr9:136155000	chr9:133279427	T	C	Self-reported pulmonary embolism + or - dvt	EFO_0003827	Neale B	UKBB	European	2017	0.003782	0.0002855	4.76e-40	+	337159	2801	334358	1	risk diff	Neale-B_UKBB_EUR_2017
rs964184	rs964184	chr11:116648917	chr11:116778201	C	G	Triglycerides	-	Middelberg RP	21943158	European	2011	NA	NA	7.2e-40	NA	11683	-	-	-	-	GRASP
rs9987289	rs9987289	chr8:9183358	chr8:9325848	A	G	C reactive protein levels or HDL cholesterol levels pleiotropy	EFO_0004458;EFO_0004612	Ligthart S	27286809	Unspecified	2016	NA	NA	1e-39	NA	-	-	-	-	-	NHGRI-EBI_GWAS_Catalog
rs12740374	rs12740374	chr1:109817590	chr1:109274968	G	T	Lipoprotein phospholipase A2 activity in cardiovascular disease	EFO_0004746;EFO_0005672;EFO_0001645	Yeo A	28753643	Mixed	2017	-7.44	0.5686	4e-39	-	-	-	-	-	nmol/min/ml decrease	NHGRI-EBI_GWAS_Catalog
rs964184	rs964184	chr11:116648917	chr11:116778201	C	G	Cholesterol total	EFO_0004574	Surakka I	25961943	European	2015	-0.118	0.009018	4e-39	-	-	-	-	-	SD increase	NHGRI-EBI_GWAS_Catalog
rs15285	rs15285	chr8:19824667	chr8:19967156	T	C	Triglycerides	EFO_0004530	Kathiresan S	19060906	European	2008	NA	NA	6.87e-39	NA	19840	-	-	-	-	GRASP
rs1042034	rs1042034	chr2:21225281	chr2:21002409	T	C	Low density lipoprotein	EFO_0004611	GLGC	24097068	European	2013	0.0586	0.0043	7.435e-39	+	173002	0	173002	60	IVNT	GLGC_LDL_EUR_2013
rs964184	rs964184	chr11:116648917	chr11:116778201	C	G	Treatment with cholesterol lowering medication	EFO_0007056	Neale B	UKBB	European	2017	-0.02121	0.00163	1.066e-38	-	180203	22705	157498	1	risk diff	Neale-B_UKBB_EUR_2017
rs635634	rs635634	chr9:136155000	chr9:133279427	T	C	Blood clot in the lung	-	Neale B	UKBB	European	2017	0.003708	0.0002851	1.169e-38	+	336782	2788	333994	1	risk diff	Neale-B_UKBB_EUR_2017
rs9989419	rs9989419	chr16:56985139	chr16:56951227	A	G	HDL cholesterol	NCIT_C61041;NCIT_C105587	Kathiresan S	19060906	European	2008	NA	NA	1.17e-38	NA	19840	-	-	-	-	GRASP
rs964184	rs964184	chr11:116648917	chr11:116778201	C	G	Medication for cholesterol, blood pressure or diabetes: cholesterol lowering medication	EFO_0007056	Neale B	UKBB	European	2017	-0.02906	0.00224	1.828e-38	-	154702	35840	118862	1	risk diff	Neale-B_UKBB_EUR_2017
rs2307111	rs2307111	chr5:75003678	chr5:75707853	T	C	Weight	EFO_0004338	Neale B	UKBB	European	2017	0.02786	0.002175	1.451e-37	+	336227	0	336227	1	IVNT	Neale-B_UKBB_EUR_2017
rs9296128	rs9296128	chr6:34745682	chr6:34777905	A	G	Hip circumference	EFO_0005093	Neale B	UKBB	European	2017	0.03323	0.002595	1.563e-37	+	336601	0	336601	1	IVNT	Neale-B_UKBB_EUR_2017
rs2256609	rs2256609	chr22:21925017	chr22:21570728	A	G	Mean corpuscular volume	EFO_0004586	Astle W	27863252	European	2016	0.05742	0.004492	2.065e-37	+	173480	0	173480	2	IVNT	Astle-W_Blood-Cell-Traits_EUR_2016
rs174566	rs174566	chr11:61592362	chr11:61824890	A	G	Pulse rate	EFO_0004326	Neale B	UKBB	European	2017	-0.0332	0.002624	1.084e-36	-	317756	0	317756	1	IVNT	Neale-B_UKBB_EUR_2017
rs1065853	rs1065853	chr19:45413233	chr19:44909976	G	T	Red cell distribution width	EFO_0004586	Astle W	27863252	European	2016	-0.08663	0.00686	1.457e-36	-	173480	0	173480	2	IVNT	Astle-W_Blood-Cell-Traits_EUR_2016
rs9987289	rs9987289	chr8:9183358	chr8:9325848	A	G	Total cholesterol	EFO_0004574	GLGC	24097068	European	2013	-0.0842	0.0063	1.844e-36	-	173502	0	173502	60	IVNT	GLGC_TC_EUR_2013
rs9987289	rs9987289	chr8:9183358	chr8:9325848	A	G	Cholesterol total	EFO_0004574	GLGC	24097068	European	2013	0.084	0.006664	2e-36	+	-	-	-	-	unit decrease	NHGRI-EBI_GWAS_Catalog
rs12740374	rs12740374	chr1:109817590	chr1:109274968	G	T	Treatment with simvastatin	EFO_0007056	Neale B	UKBB	European	2017	0.01166	0.0009266	2.692e-36	+	337159	38492	298667	1	risk diff	Neale-B_UKBB_EUR_2017
rs72959041	rs72959041	chr6:127454893	chr6:127133748	A	G	Hip circumference	EFO_0005093	Neale B	UKBB	European	2017	-0.07009	0.005571	2.738e-36	-	336601	0	336601	1	IVNT	Neale-B_UKBB_EUR_2017
rs12740374	rs12740374	chr1:109817590	chr1:109274968	G	T	Coronary artery disease	EFO_0000378;EFO_0001645	van der Harst P	29212778	Mixed	2018	0.104	0.008322	8.2e-36	+	296525	34541	261984	1	log OR	van-der-Harst-P_CAD-UKBB_Mixed_2018
rs9296128	rs9296128	chr6:34745682	chr6:34777905	A	G	Weight	EFO_0004338	Neale B	UKBB	European	2017	0.02855	0.00229	1.178e-35	+	336227	0	336227	1	IVNT	Neale-B_UKBB_EUR_2017
rs4788202	rs4788202	chr16:29978003	chr16:29966682	C	T	Waist circumference	EFO_0004342	Neale B	UKBB	European	2017	-0.02688	0.002158	1.378e-35	-	336639	0	336639	1	IVNT	Neale-B_UKBB_EUR_2017
rs635634	rs635634	chr9:136155000	chr9:133279427	T	C	Total cholesterol	EFO_0004574	GLGC	24097068	European	2013	0.0686	0.0053	2.509e-35	+	129657	0	129657	60	IVNT	GLGC_TC_EUR_2013
rs13107325	rs13107325	chr4:103188709	chr4:102267552	T	C	Body mass index	EFO_0004340	GIANT	29273807	European	2018	0.055	0.0044	2.8e-35	+	449889	0	449889	112	IVNT	GIANT_BMI_EUR_2018
rs635634	rs635634	chr9:136155000	chr9:133279427	T	C	Cholesterol total	EFO_0004574	GLGC	24097068	European	2013	0.069	0.005569	3e-35	+	-	-	-	-	unit increase	NHGRI-EBI_GWAS_Catalog
rs964184	rs964184	chr11:116648917	chr11:116778201	C	G	Hypertriglyceridemia	EFO_0004530	Weissglas Volkov D	23505323	Hispanic	2013	NA	NA	5e-35	NA	-	-	-	-	-	NHGRI-EBI_GWAS_Catalog
rs2070895	rs2070895	chr15:58723939	chr15:58431740	A	G	HDL cholesterol female	NCIT_C61041;NCIT_C105587	Asselbergs	23063622	European	2012	NA	NA	5.21e-35	NA	66240	-	-	-	-	GRASP
rs964184	rs964184	chr11:116648917	chr11:116778201	C	G	Hypertriglyceridemia	EFO_0004211	Weissglas Volkov D	23505323	Hispanic	2013	NA	NA	5.48e-35	NA	2240	-	-	-	-	GRASP
rs13107325	rs13107325	chr4:103188709	chr4:102267552	T	C	Body mass index	EFO_0004340	GIANT	29273807	Mixed	2018	0.053	0.0043	9.1e-35	+	526508	0	526508	123	IVNT	GIANT_BMI_Mixed_2018
rs635634	rs635634	chr9:136155000	chr9:133279427	T	C	Phlebitis and thrombophlebitis	EFO_1001395	Neale B	UKBB	European	2017	0.002669	0.000217	9.213e-35	+	337199	1613	335586	1	risk diff	Neale-B_UKBB_EUR_2017
rs9987289	rs9987289	chr8:9183358	chr8:9325848	A	G	Total cholesterol levels	EFO_0004574	Spracklen CN	28334899	East Asian	2017	0.0842	0.00685	1e-34	+	-	-	-	-	unit decrease	NHGRI-EBI_GWAS_Catalog
rs2307111	rs2307111	chr5:75003678	chr5:75707853	T	C	Basal metabolic rate	EFO_0007777	Neale B	UKBB	European	2017	0.02028	0.00165	1.031e-34	+	331307	0	331307	1	IVNT	Neale-B_UKBB_EUR_2017
rs2740488	rs2740488	chr9:107661742	chr9:104899461	C	A	HDL cholesterol	EFO_0004612	Surakka I	25961943	European	2015	-0.086	0.007029	2e-34	-	-	-	-	-	SD increase	NHGRI-EBI_GWAS_Catalog
rs12624640	rs12624640	chr20:32952125	chr20:34364319	A	G	Sitting height	EFO_0004339	Neale B	UKBB	European	2017	0.02316	0.001901	3.707e-34	+	336172	0	336172	1	IVNT	Neale-B_UKBB_EUR_2017
rs2307111	rs2307111	chr5:75003678	chr5:75707853	T	C	Leg predicted mass left	-	Neale B	UKBB	European	2017	0.01976	0.001628	6.719e-34	+	331253	0	331253	1	IVNT	Neale-B_UKBB_EUR_2017
rs998584	rs998584	chr6:43757896	chr6:43790159	C	A	Waist to hip ratio adjusted for body mass index	EFO_0004343;EFO_0004340	GIANT	25673412	Mixed	2015	-0.0631	0.0052	7e-34	-	-	-	-	-	unit increase	NHGRI-EBI_GWAS_Catalog
rs2307111	rs2307111	chr5:75003678	chr5:75707853	T	C	Leg fat-free mass left	-	Neale B	UKBB	European	2017	0.01986	0.001639	8.425e-34	+	331258	0	331258	1	IVNT	Neale-B_UKBB_EUR_2017
rs964184	rs964184	chr11:116648917	chr11:116778201	C	G	Triglycerides	-	Coram MA	23726366	Mixed	2013	NA	NA	3.66e-33	NA	11423	-	-	-	-	GRASP
rs964184	rs964184	chr11:116648917	chr11:116778201	C	G	Triglycerides	EFO_0004530	Coram MA	23726366	Mixed	2013	NA	NA	4e-33	NA	-	-	-	-	-	NHGRI-EBI_GWAS_Catalog
rs964184	rs964184	chr11:116648917	chr11:116778201	C	G	Triglycerides	EFO_0004530	Ko A	24886709	Hispanic	2014	NA	NA	6e-33	NA	-	-	-	-	-	NHGRI-EBI_GWAS_Catalog
rs9296128	rs9296128	chr6:34745682	chr6:34777905	A	G	Trunk fat mass	EFO_0005409	Neale B	UKBB	European	2017	0.03155	0.002639	6.219e-33	+	331093	0	331093	1	IVNT	Neale-B_UKBB_EUR_2017
rs838876	rs838876	chr12:125259888	chr12:124775342	A	G	High density lipoprotein	EFO_0004612	GLGC	24097068	European	2013	0.0493	0.0039	7.325e-33	+	173066	0	173066	60	IVNT	GLGC_HDL_EUR_2013
rs998584	rs998584	chr6:43757896	chr6:43790159	C	A	Waist to hip ratio adjusted for body mass index	EFO_0004343;EFO_0004340	GIANT	25673412	Mixed	2015	-0.061	0.005112	8e-33	-	-	-	-	-	unit increase	NHGRI-EBI_GWAS_Catalog
rs9989419	rs9989419	chr16:56985139	chr16:56951227	A	G	HDL cholesterol	EFO_0004612	Waterworth DM	20864672	Mixed	2010	-0.04	0.003357	1e-32	-	-	-	-	-	unit increase	NHGRI-EBI_GWAS_Catalog
rs9989419	rs9989419	chr16:56985139	chr16:56951227	A	G	Lipoproteins hdl	-	Waterworth DM	20864672	Mixed	2010	NA	NA	1e-32	NA	-	-	-	-	-	dbGaP
rs28746832	rs28746832	chr6:32633816	chr6:32666039	G	C	Sum eosinophil basophil counts	EFO_0004586	Astle W	27863252	European	2016	0.04594	0.003861	1.187e-32	+	173480	0	173480	2	IVNT	Astle-W_Blood-Cell-Traits_EUR_2016
rs1042034	rs1042034	chr2:21225281	chr2:21002409	T	C	HDL cholesterol	NCIT_C61041;NCIT_C105587	GLGC	20686565	Mixed	2010	NA	NA	1.2e-32	NA	100184	-	-	-	-	GRASP
rs9989419	rs9989419	chr16:56985139	chr16:56951227	A	G	HDL cholesterol	NCIT_C61041;NCIT_C105587	Waterworth DM	20864672	Mixed	2010	NA	NA	1.3e-32	NA	17243	-	-	-	-	GRASP
rs4939883	rs4939883	chr18:47167214	chr18:49640844	C	T	Total cholesterol levels	EFO_0004574	Spracklen CN	28334899	East Asian	2017	-0.0555	0.004681	2e-32	-	-	-	-	-	unit decrease	NHGRI-EBI_GWAS_Catalog
rs4871603	rs4871603	chr8:126480367	chr8:125468125	C	T	Self-reported high cholesterol	EFO_0008111	Neale B	UKBB	European	2017	0.009897	0.0008383	3.666e-32	+	337159	41296	295863	1	risk diff	Neale-B_UKBB_EUR_2017
rs28746832	rs28746832	chr6:32633816	chr6:32666039	G	C	White blood cell count	EFO_0004586	Astle W	27863252	European	2016	0.04572	0.003876	4.047e-32	+	173480	0	173480	2	IVNT	Astle-W_Blood-Cell-Traits_EUR_2016
rs2307111	rs2307111	chr5:75003678	chr5:75707853	T	C	Body mass index	EFO_0004340	Neale B	UKBB	European	2017	0.02895	0.002462	6.35e-32	+	336107	0	336107	1	IVNT	Neale-B_UKBB_EUR_2017
rs2307111	rs2307111	chr5:75003678	chr5:75707853	T	C	Arm predicted mass left	-	Neale B	UKBB	European	2017	0.01854	0.001576	6.397e-32	+	331146	0	331146	1	IVNT	Neale-B_UKBB_EUR_2017
rs2043085	rs2043085	chr15:58680954	chr15:58388755	T	C	High density lipoprotein	EFO_0004612	Spracklen CN	28334899	East Asian	2017	0.1146	0.0098	9.87e-32	+	21743	0	21743	13	IVNT	Spracklen-CN_HDL_EAS_2017
rs11065987	rs11065987	chr12:112072424	chr12:111634620	A	G	Diastolic blood pressure	EFO_0006336	Neale B	UKBB	European	2017	-0.02927	0.002499	1.119e-31	-	317756	0	317756	1	IVNT	Neale-B_UKBB_EUR_2017
rs2307111	rs2307111	chr5:75003678	chr5:75707853	T	C	Arm fat-free mass left	-	Neale B	UKBB	European	2017	0.01851	0.001582	1.325e-31	+	331159	0	331159	1	IVNT	Neale-B_UKBB_EUR_2017
rs4788202	rs4788202	chr16:29978003	chr16:29966682	C	T	Arm fat mass right	-	Neale B	UKBB	European	2017	-0.02792	0.002388	1.437e-31	-	331226	0	331226	1	IVNT	Neale-B_UKBB_EUR_2017
rs12740374	rs12740374	chr1:109817590	chr1:109274968	G	T	Treatment with cholesterol lowering medication	EFO_0007056	Neale B	UKBB	European	2017	0.01557	0.001332	1.5e-31	+	180203	22705	157498	1	risk diff	Neale-B_UKBB_EUR_2017
rs2307111	rs2307111	chr5:75003678	chr5:75707853	T	C	Leg fat mass right	-	Neale B	UKBB	European	2017	0.02322	0.00199	1.807e-31	+	331293	0	331293	1	IVNT	Neale-B_UKBB_EUR_2017
rs2307111	rs2307111	chr5:75003678	chr5:75707853	T	C	Leg fat mass left	-	Neale B	UKBB	European	2017	0.02296	0.001967	1.814e-31	+	331275	0	331275	1	IVNT	Neale-B_UKBB_EUR_2017
rs2307111	rs2307111	chr5:75003678	chr5:75707853	T	C	Leg fat-free mass right	-	Neale B	UKBB	European	2017	0.01911	0.001638	1.953e-31	+	331285	0	331285	1	IVNT	Neale-B_UKBB_EUR_2017
rs10889356	rs10889356	chr1:63155349	chr1:62689678	A	G	Platelet distribution width	EFO_0004586	Astle W	27863252	European	2016	-0.04394	0.00377	2.125e-31	-	173480	0	173480	2	IVNT	Astle-W_Blood-Cell-Traits_EUR_2016
rs2307111	rs2307111	chr5:75003678	chr5:75707853	T	C	Leg predicted mass right	-	Neale B	UKBB	European	2017	0.01897	0.001628	2.193e-31	+	331285	0	331285	1	IVNT	Neale-B_UKBB_EUR_2017
rs964184	rs964184	chr11:116648917	chr11:116778201	C	G	Triglycerides in metabolic syndrome subjects without diabetes	-	Kristiansson K	22399527	European	2012	NA	NA	2.59e-31	NA	10564	-	-	-	-	GRASP
rs4788202	rs4788202	chr16:29978003	chr16:29966682	C	T	Arm fat mass left	-	Neale B	UKBB	European	2017	-0.0278	0.002389	2.659e-31	-	331164	0	331164	1	IVNT	Neale-B_UKBB_EUR_2017
rs9296128	rs9296128	chr6:34745682	chr6:34777905	A	G	Whole body fat mass	-	Neale B	UKBB	European	2017	0.02974	0.002558	2.97e-31	+	330762	0	330762	1	IVNT	Neale-B_UKBB_EUR_2017
rs964184	rs964184	chr11:116648917	chr11:116778201	C	G	Metabolic syndrome	EFO_0000195	Kristiansson K	22399527	European	2012	NA	NA	3e-31	NA	-	-	-	-	-	NHGRI-EBI_GWAS_Catalog
rs964184	rs964184	chr11:116648917	chr11:116778201	C	G	Metabolic syndrome x	EFO_0000195	Kristiansson K	22399527	European	2012	NA	NA	3e-31	NA	-	-	-	-	-	dbGaP
rs9989419	rs9989419	chr16:56985139	chr16:56951227	A	G	HDL cholesterol	NCIT_C61041;NCIT_C105587	Lettre G	21347282	African	2011	NA	NA	3e-31	NA	8090	-	-	-	-	GRASP
rs9989419	rs9989419	chr16:56985139	chr16:56951227	A	G	HDL cholesterol	EFO_0004612	Willer CJ	18193043	European	2008	-1.72	0.1479	3e-31	-	-	-	-	-	mg/dl higher	NHGRI-EBI_GWAS_Catalog
rs9989419	rs9989419	chr16:56985139	chr16:56951227	A	G	Cholesterol hdl	-	Willer CJ	18193043	European	2008	NA	NA	3e-31	NA	-	-	-	-	-	dbGaP
rs9989419	rs9989419	chr16:56985139	chr16:56951227	A	G	HDL cholesterol	NCIT_C61041;NCIT_C105587	Willer CJ	18193043	European	2008	NA	NA	3.2e-31	NA	8656	-	-	-	-	GRASP
rs4939883	rs4939883	chr18:47167214	chr18:49640844	C	T	Total cholesterol	EFO_0004574	GLGC	24097068	European	2013	0.0555	0.0046	4.939e-31	+	185729	0	185729	60	IVNT	GLGC_TC_EUR_2013
rs12740374	rs12740374	chr1:109817590	chr1:109274968	G	T	LDL cholesterol female	EFO_0004195	Musunuru	22629316	Mixed	2012	NA	NA	5.06e-31	NA	44957	-	-	-	-	GRASP
rs2307111	rs2307111	chr5:75003678	chr5:75707853	T	C	Whole body water mass	-	Neale B	UKBB	European	2017	0.01823	0.001576	6.295e-31	+	331315	0	331315	1	IVNT	Neale-B_UKBB_EUR_2017
rs4846914	rs4846914	chr1:230295691	chr1:230159944	A	G	Triglycerides	EFO_0004530	GLGC	24097068	European	2013	-0.04	0.003462	7e-31	-	-	-	-	-	mg/dL increase	NHGRI-EBI_GWAS_Catalog
rs4788202	rs4788202	chr16:29978003	chr16:29966682	C	T	Hip circumference	EFO_0005093	Neale B	UKBB	European	2017	-0.02788	0.002413	7.089e-31	-	336601	0	336601	1	IVNT	Neale-B_UKBB_EUR_2017
rs4846914	rs4846914	chr1:230295691	chr1:230159944	A	G	Triglycerides	EFO_0004530	GLGC	24097068	European	2013	-0.0401	0.0034	7.2e-31	-	177694	0	177694	60	IVNT	GLGC_TG_EUR_2013
rs4846914	rs4846914	chr1:230295691	chr1:230159944	A	G	Triglyceride levels	EFO_0004530	Spracklen CN	28334899	East Asian	2017	0.0401	0.003474	8e-31	+	-	-	-	-	unit decrease	NHGRI-EBI_GWAS_Catalog
rs6902116	rs6902116	chr6:31300286	chr6:31332509	A	G	Myeloid white cell count	EFO_0004586	Astle W	27863252	European	2016	0.04508	0.003907	8.394e-31	+	173480	0	173480	2	IVNT	Astle-W_Blood-Cell-Traits_EUR_2016
rs28746832	rs28746832	chr6:32633816	chr6:32666039	G	C	Eosinophil count	EFO_0004586	Astle W	27863252	European	2016	0.04448	0.003857	8.998e-31	+	173480	0	173480	2	IVNT	Astle-W_Blood-Cell-Traits_EUR_2016
rs11065987	rs11065987	chr12:112072424	chr12:111634620	A	G	Neutrophil percentage of white cells	EFO_0004586	Astle W	27863252	European	2016	0.04159	0.003609	9.773e-31	+	173480	0	173480	2	IVNT	Astle-W_Blood-Cell-Traits_EUR_2016
rs1042034	rs1042034	chr2:21225281	chr2:21002409	T	C	HDL cholesterol	EFO_0004612	GLGC	20686565	Mixed	2010	-0.9	0.0781	1e-30	-	-	-	-	-	mg/dL increase	NHGRI-EBI_GWAS_Catalog
rs1042034	rs1042034	chr2:21225281	chr2:21002409	T	C	Cholesterol hdl	-	GLGC	20686565	Mixed	2010	NA	NA	1e-30	NA	-	-	-	-	-	dbGaP
rs2307111	rs2307111	chr5:75003678	chr5:75707853	T	C	Whole body fat-free mass	-	Neale B	UKBB	European	2017	0.01812	0.001574	1.136e-30	+	331291	0	331291	1	IVNT	Neale-B_UKBB_EUR_2017
rs1042034	rs1042034	chr2:21225281	chr2:21002409	T	C	High density lipoprotein	EFO_0004612	GLGC	20686565	Mixed	2010	-0.0655	0.0058	1.221e-30	-	99900	0	99900	46	Z-score	GLGC_HDL_Mixed_2010
rs34110521	rs34110521	chr18:57780326	chr18:60113094	A	G	Arm fat percentage right	-	Neale B	UKBB	European	2017	-0.02467	0.002146	1.413e-30	-	331249	0	331249	1	IVNT	Neale-B_UKBB_EUR_2017
rs199705602	rs199705602	chr6:32606584	chr6:32638807	A	G	White blood cell count	EFO_0004586	Astle W	27863252	European	2016	-0.0416	0.003622	1.576e-30	-	173480	0	173480	2	IVNT	Astle-W_Blood-Cell-Traits_EUR_2016
rs2307111	rs2307111	chr5:75003678	chr5:75707853	T	C	Arm fat-free mass right	-	Neale B	UKBB	European	2017	0.01781	0.001551	1.604e-30	+	331221	0	331221	1	IVNT	Neale-B_UKBB_EUR_2017
rs13107325	rs13107325	chr4:103188709	chr4:102267552	T	C	Arm fat percentage left	-	Neale B	UKBB	European	2017	0.04019	0.0035	1.623e-30	+	331198	0	331198	1	IVNT	Neale-B_UKBB_EUR_2017
rs2307111	rs2307111	chr5:75003678	chr5:75707853	T	C	Arm predicted mass right	-	Neale B	UKBB	European	2017	0.01771	0.001545	2.086e-30	+	331216	0	331216	1	IVNT	Neale-B_UKBB_EUR_2017
rs2307111	rs2307111	chr5:75003678	chr5:75707853	T	C	Hip circumference	EFO_0005093	Neale B	UKBB	European	2017	0.02823	0.002464	2.244e-30	+	336601	0	336601	1	IVNT	Neale-B_UKBB_EUR_2017
rs13107325	rs13107325	chr4:103188709	chr4:102267552	T	C	Arm fat percentage right	-	Neale B	UKBB	European	2017	0.04026	0.003516	2.366e-30	+	331249	0	331249	1	IVNT	Neale-B_UKBB_EUR_2017
rs2307111	rs2307111	chr5:75003678	chr5:75707853	T	C	Arm fat mass right	-	Neale B	UKBB	European	2017	0.02791	0.002439	2.555e-30	+	331226	0	331226	1	IVNT	Neale-B_UKBB_EUR_2017
rs13107325	rs13107325	chr4:103188709	chr4:102267552	T	C	Body mass index	EFO_0004340	Neale B	UKBB	European	2017	0.0523	0.004572	2.662e-30	+	336107	0	336107	1	IVNT	Neale-B_UKBB_EUR_2017
rs2307111	rs2307111	chr5:75003678	chr5:75707853	T	C	Arm fat mass left	-	Neale B	UKBB	European	2017	0.02788	0.002439	2.958e-30	+	331164	0	331164	1	IVNT	Neale-B_UKBB_EUR_2017
rs2307111	rs2307111	chr5:75003678	chr5:75707853	T	C	Total cholesterol	EFO_0004574	GLGC	24097068	European	2013	-0.0421	0.0036	3.516e-30	-	187285	0	187285	60	IVNT	GLGC_TC_EUR_2013
rs11065987	rs11065987	chr12:112072424	chr12:111634620	A	G	Monocyte count	EFO_0004586	Astle W	27863252	European	2016	-0.04121	0.003614	4.016e-30	-	173480	0	173480	2	IVNT	Astle-W_Blood-Cell-Traits_EUR_2016
rs9296128	rs9296128	chr6:34745682	chr6:34777905	A	G	Arm fat mass left	-	Neale B	UKBB	European	2017	0.02924	0.002569	5.278e-30	+	331164	0	331164	1	IVNT	Neale-B_UKBB_EUR_2017
rs9296128	rs9296128	chr6:34745682	chr6:34777905	A	G	Leg fat-free mass left	-	Neale B	UKBB	European	2017	0.01959	0.001726	7.729e-30	+	331258	0	331258	1	IVNT	Neale-B_UKBB_EUR_2017
rs11065987	rs11065987	chr12:112072424	chr12:111634620	A	G	Red blood cell count	EFO_0004586	Astle W	27863252	European	2016	-0.0408	0.003597	8.126e-30	-	173480	0	173480	2	IVNT	Astle-W_Blood-Cell-Traits_EUR_2016
rs998584	rs998584	chr6:43757896	chr6:43790159	C	A	Waist to hip ratio adjusted for body mass index	EFO_0004343;EFO_0004340	GIANT	25673412	Mixed	2015	-0.0432	0.003815	1e-29	-	-	-	-	-	unit increase	NHGRI-EBI_GWAS_Catalog
rs1065853	rs1065853	chr19:45413233	chr19:44909976	G	T	High light scatter percentage of red cells	EFO_0004586	Astle W	27863252	European	2016	0.07855	0.006947	1.222e-29	+	173480	0	173480	2	IVNT	Astle-W_Blood-Cell-Traits_EUR_2016
rs9296128	rs9296128	chr6:34745682	chr6:34777905	A	G	Leg predicted mass left	-	Neale B	UKBB	European	2017	0.01937	0.001715	1.412e-29	+	331253	0	331253	1	IVNT	Neale-B_UKBB_EUR_2017
rs9296128	rs9296128	chr6:34745682	chr6:34777905	A	G	Arm fat mass right	-	Neale B	UKBB	European	2017	0.02891	0.002569	2.269e-29	+	331226	0	331226	1	IVNT	Neale-B_UKBB_EUR_2017
rs2307111	rs2307111	chr5:75003678	chr5:75707853	T	C	Waist circumference	EFO_0004342	Neale B	UKBB	European	2017	0.02456	0.002204	7.66e-29	+	336639	0	336639	1	IVNT	Neale-B_UKBB_EUR_2017
rs12740374	rs12740374	chr1:109817590	chr1:109274968	G	T	LDL cholesterol	EFO_0004611	Lettre G	21347282	African	2011	-0.1815	0.01631	9e-29	-	-	-	-	-	unit decrease	NHGRI-EBI_GWAS_Catalog
rs12740374	rs12740374	chr1:109817590	chr1:109274968	G	T	Coronary disease	EFO_0001645	Lettre G	21347282	African	2011	NA	NA	9e-29	NA	-	-	-	-	-	dbGaP
rs998584	rs998584	chr6:43757896	chr6:43790159	C	A	Waist hip ratio adjusted for BMI	EFO_0007788	GIANT	25673412	Mixed	2015	-0.042	0.0038	1e-28	-	200360	0	200360	109	IVNT	GIANT_WHRadjBMI_Mixed_2015
rs998584	rs998584	chr6:43757896	chr6:43790159	C	A	Waist to hip ratio adjusted for body mass index	EFO_0004343;EFO_0004340	GIANT	25673412	Mixed	2015	-0.0418	0.003759	1e-28	-	-	-	-	-	unit increase	NHGRI-EBI_GWAS_Catalog
rs964184	rs964184	chr11:116648917	chr11:116778201	C	G	HDL cholesterol	EFO_0004612	Surakka I	25961943	European	2015	0.102	0.009172	1e-28	+	-	-	-	-	SD increase	NHGRI-EBI_GWAS_Catalog
rs2908522	rs2908522	chr6:139835399	chr6:139514262	C	G	Red blood cell count	EFO_0004586	Astle W	27863252	European	2016	-0.04019	0.003615	1.017e-28	-	173480	0	173480	2	IVNT	Astle-W_Blood-Cell-Traits_EUR_2016
rs12740374	rs12740374	chr1:109817590	chr1:109274968	G	T	Treatment with atorvastatin	EFO_0007056	Neale B	UKBB	European	2017	0.005563	0.0005005	1.078e-28	+	337159	10167	326992	1	risk diff	Neale-B_UKBB_EUR_2017
rs199705602	rs199705602	chr6:32606584	chr6:32638807	A	G	Granulocyte count	EFO_0004586	Astle W	27863252	European	2016	-0.04031	0.003628	1.095e-28	-	173480	0	173480	2	IVNT	Astle-W_Blood-Cell-Traits_EUR_2016
rs2307111	rs2307111	chr5:75003678	chr5:75707853	T	C	Whole body fat mass	-	Neale B	UKBB	European	2017	0.02694	0.002428	1.345e-28	+	330762	0	330762	1	IVNT	Neale-B_UKBB_EUR_2017
rs635634	rs635634	chr9:136155000	chr9:133279427	T	C	Venous thrombosis	NCIT_C99107	Germain	22675575	European	2012	NA	NA	1.5e-28	NA	4517	-	-	-	-	GRASP
rs199705602	rs199705602	chr6:32606584	chr6:32638807	A	G	Myeloid white cell count	EFO_0004586	Astle W	27863252	European	2016	-0.04031	0.003637	1.509e-28	-	173480	0	173480	2	IVNT	Astle-W_Blood-Cell-Traits_EUR_2016
rs34110521	rs34110521	chr18:57780326	chr18:60113094	A	G	Arm fat percentage left	-	Neale B	UKBB	European	2017	-0.02368	0.002136	1.547e-28	-	331198	0	331198	1	IVNT	Neale-B_UKBB_EUR_2017
rs1042034	rs1042034	chr2:21225281	chr2:21002409	T	C	Triglycerides ln	-	Asselbergs	23063622	European	2012	NA	NA	1.78e-28	NA	66240	-	-	-	-	GRASP
rs4871603	rs4871603	chr8:126480367	chr8:125468125	C	T	Triglycerides	EFO_0004530	GLGC	20686565	Mixed	2010	0.0546	0.005	1.834e-28	+	96598	0	96598	46	Z-score	GLGC_TG_Mixed_2010
rs4871603	rs4871603	chr8:126480367	chr8:125468125	C	T	Triglycerides	-	GLGC	20686565	Mixed	2010	NA	NA	1.834e-28	NA	100184	-	-	-	-	GRASP
rs9296128	rs9296128	chr6:34745682	chr6:34777905	A	G	Leg fat mass right	-	Neale B	UKBB	European	2017	0.02317	0.002096	2.111e-28	+	331293	0	331293	1	IVNT	Neale-B_UKBB_EUR_2017
rs199705602	rs199705602	chr6:32606584	chr6:32638807	A	G	Sum neutrophil eosinophil counts	EFO_0004586	Astle W	27863252	European	2016	-0.0399	0.003622	3.158e-28	-	173480	0	173480	2	IVNT	Astle-W_Blood-Cell-Traits_EUR_2016
rs15285	rs15285	chr8:19824667	chr8:19967156	T	C	HDL cholesterol	NCIT_C61041;NCIT_C105587	Kathiresan S	19060906	European	2008	NA	NA	4.27e-28	NA	19840	-	-	-	-	GRASP
rs9296128	rs9296128	chr6:34745682	chr6:34777905	A	G	Leg predicted mass right	-	Neale B	UKBB	European	2017	0.0188	0.001714	5.443e-28	+	331285	0	331285	1	IVNT	Neale-B_UKBB_EUR_2017
rs9296128	rs9296128	chr6:34745682	chr6:34777905	A	G	Leg fat mass left	-	Neale B	UKBB	European	2017	0.02272	0.002072	5.573e-28	+	331275	0	331275	1	IVNT	Neale-B_UKBB_EUR_2017
rs1065853	rs1065853	chr19:45413233	chr19:44909976	G	T	Immature fraction of reticulocytes	EFO_0004586	Astle W	27863252	European	2016	0.07533	0.006879	6.593e-28	+	173480	0	173480	2	IVNT	Astle-W_Blood-Cell-Traits_EUR_2016
rs2307111	rs2307111	chr5:75003678	chr5:75707853	T	C	Low density lipoprotein	EFO_0004611	GLGC	24097068	European	2013	-0.0416	0.0037	7.344e-28	-	173028	0	173028	60	IVNT	GLGC_LDL_EUR_2013
rs9296128	rs9296128	chr6:34745682	chr6:34777905	A	G	Leg fat-free mass right	-	Neale B	UKBB	European	2017	0.01884	0.001726	9.598e-28	+	331285	0	331285	1	IVNT	Neale-B_UKBB_EUR_2017
rs1065853	rs1065853	chr19:45413233	chr19:44909976	G	T	High light scatter reticulocyte count	EFO_0004586	Astle W	27863252	European	2016	0.07576	0.006947	1.081e-27	+	173480	0	173480	2	IVNT	Astle-W_Blood-Cell-Traits_EUR_2016
rs964184	rs964184	chr11:116648917	chr11:116778201	C	G	LDL cholesterol	EFO_0004195	GLGC	20686565	Mixed	2010	NA	NA	1.4e-27	NA	100184	-	-	-	-	GRASP
rs4788202	rs4788202	chr16:29978003	chr16:29966682	C	T	Body mass index	EFO_0004340	Neale B	UKBB	European	2017	-0.02622	0.002411	1.49e-27	-	336107	0	336107	1	IVNT	Neale-B_UKBB_EUR_2017
rs9296128	rs9296128	chr6:34745682	chr6:34777905	A	G	Basal metabolic rate	EFO_0007777	Neale B	UKBB	European	2017	0.01881	0.001738	2.786e-27	+	331307	0	331307	1	IVNT	Neale-B_UKBB_EUR_2017
rs964184	rs964184	chr11:116648917	chr11:116778201	C	G	Treatment with atorvastatin	EFO_0007056	Neale B	UKBB	European	2017	-0.006625	0.0006136	3.608e-27	-	337159	10167	326992	1	risk diff	Neale-B_UKBB_EUR_2017
rs686030	rs686030	chr9:15304782	chr9:15304784	A	C	High density lipoprotein	EFO_0004612	GLGC	24097068	European	2013	0.055	0.0049	4.292e-27	+	187035	0	187035	60	IVNT	GLGC_HDL_EUR_2013
rs1047891	rs1047891	chr2:211540507	chr2:210675783	A	C	Homocysteine levels	EFO_0004578	van Meurs JB	23824729	European	2013	0.0864	0.008026	5e-27	+	-	-	-	-	unit increase	NHGRI-EBI_GWAS_Catalog
rs12740374	rs12740374	chr1:109817590	chr1:109274968	G	T	Coronary artery disease	EFO_0000378;EFO_0001645	Nelson CP	28714975	Mixed	2017	0.1099	0.01022	6.49e-27	+	148715	10801	137914	1	log OR	Nelson-CP_CAD_Mixed_2017
rs9989419	rs9989419	chr16:56985139	chr16:56951227	A	G	HDL cholesterol	NCIT_C61041;NCIT_C105587	Heid IM	20031538	European	2008	NA	NA	8.5e-27	NA	4274	-	-	-	-	GRASP
rs9989419	rs9989419	chr16:56985139	chr16:56951227	A	G	HDL cholesterol	EFO_0004612	Heid IM	20031538	European	2008	2.66	0.2483	9e-27	+	-	-	-	-	mg/dl decrease	NHGRI-EBI_GWAS_Catalog
rs9989419	rs9989419	chr16:56985139	chr16:56951227	A	G	Cholesterol hdl	-	Heid IM	20031538	European	2008	NA	NA	9e-27	NA	-	-	-	-	-	dbGaP
rs964184	rs964184	chr11:116648917	chr11:116778201	C	G	LDL cholesterol	EFO_0004611	GLGC	20686565	Mixed	2010	-2.85	0.2663	1e-26	-	-	-	-	-	mg/dL increase	NHGRI-EBI_GWAS_Catalog
rs964184	rs964184	chr11:116648917	chr11:116778201	C	G	Cholesterol ldl	EFO_0004195	GLGC	20686565	Mixed	2010	NA	NA	1e-26	NA	-	-	-	-	-	dbGaP
rs964184	rs964184	chr11:116648917	chr11:116778201	C	G	Low density lipoprotein	EFO_0004611	GLGC	20686565	Mixed	2010	-0.0807	0.0077	1.473e-26	-	95454	0	95454	46	Z-score	GLGC_LDL_Mixed_2010
rs4788202	rs4788202	chr16:29978003	chr16:29966682	C	T	Whole body fat mass	-	Neale B	UKBB	European	2017	-0.02535	0.002378	1.56e-26	-	330762	0	330762	1	IVNT	Neale-B_UKBB_EUR_2017
rs9987289	rs9987289	chr8:9183358	chr8:9325848	A	G	HDL cholesterol	NCIT_C61041;NCIT_C105587	GLGC	20686565	Mixed	2010	NA	NA	1.7e-26	NA	100184	-	-	-	-	GRASP
rs9296128	rs9296128	chr6:34745682	chr6:34777905	A	G	Trunk fat percentage	-	Neale B	UKBB	European	2017	0.02565	0.00241	1.902e-26	+	331113	0	331113	1	IVNT	Neale-B_UKBB_EUR_2017
rs150844304	rs150844304	chr15:43726625	chr15:43434427	A	C	Plateletcrit	EFO_0004586	Astle W	27863252	European	2016	-0.1255	0.0118	1.986e-26	-	173480	0	173480	2	IVNT	Astle-W_Blood-Cell-Traits_EUR_2016
rs964184	rs964184	chr11:116648917	chr11:116778201	C	G	LDL cholesterol	EFO_0004611	GLGC	24097068	European	2013	0.086	0.008085	2e-26	+	-	-	-	-	unit decrease	NHGRI-EBI_GWAS_Catalog
rs964184	rs964184	chr11:116648917	chr11:116778201	C	G	Low density lipoprotein	EFO_0004611	GLGC	24097068	European	2013	-0.0855	0.0078	2.008e-26	-	89866	0	89866	60	IVNT	GLGC_LDL_EUR_2013
rs2269434	rs2269434	chr11:47360412	chr11:47338861	T	C	High density lipoprotein	EFO_0004612	GLGC	24097068	European	2013	-0.0429	0.004	2.337e-26	-	147401	0	147401	60	IVNT	GLGC_HDL_EUR_2013
rs13107325	rs13107325	chr4:103188709	chr4:102267552	T	C	Body fat percentage	EFO_0007800	Neale B	UKBB	European	2017	0.03753	0.003545	3.449e-26	+	331117	0	331117	1	IVNT	Neale-B_UKBB_EUR_2017
rs998584	rs998584	chr6:43757896	chr6:43790159	C	A	Waist circumference adjusted for smoking in females	EFO_0007789	GIANT	28443625	Mixed	2017	-0.0553	0.0052	3.933e-26	-	97678	0	97678	69	IVNT	GIANT_WHR-adjusted-Smoking-F_Mixed_2017
rs4871603	rs4871603	chr8:126480367	chr8:125468125	C	T	Triglycerides	-	Asselbergs	23063622	European	2012	NA	NA	3.97e-26	NA	66240	-	-	-	-	GRASP
rs1047891	rs1047891	chr2:211540507	chr2:210675783	A	C	Whole body water mass	-	Neale B	UKBB	European	2017	0.01747	0.001654	4.339e-26	+	331315	0	331315	1	IVNT	Neale-B_UKBB_EUR_2017
rs964184	rs964184	chr11:116648917	chr11:116778201	C	G	Triglycerides	EFO_0004530	Prins B	28887542	European	2017	-0.23	0.02	6.554e-26	-	9961	0	9961	1	IVNT	Prins-B_TG_EUR_2017
rs4788202	rs4788202	chr16:29978003	chr16:29966682	C	T	Impedance of whole body	-	Neale B	UKBB	European	2017	0.01956	0.001858	6.871e-26	+	331284	0	331284	1	IVNT	Neale-B_UKBB_EUR_2017
rs4871603	rs4871603	chr8:126480367	chr8:125468125	C	T	Total cholesterol	EFO_0004574	GLGC	24097068	European	2013	0.0396	0.0037	1.473e-25	+	184174	0	184174	60	IVNT	GLGC_TC_EUR_2013
rs1047891	rs1047891	chr2:211540507	chr2:210675783	A	C	Whole body fat-free mass	-	Neale B	UKBB	European	2017	0.01725	0.001651	1.507e-25	+	331291	0	331291	1	IVNT	Neale-B_UKBB_EUR_2017
rs1042034	rs1042034	chr2:21225281	chr2:21002409	T	C	Total cholesterol	EFO_0004574	GLGC	24097068	European	2013	0.0448	0.0042	2.535e-25	+	187265	0	187265	60	IVNT	GLGC_TC_EUR_2013
rs199705602	rs199705602	chr6:32606584	chr6:32638807	A	G	Neutrophil count	EFO_0004586	Astle W	27863252	European	2016	-0.03761	0.003619	2.65e-25	-	173480	0	173480	2	IVNT	Astle-W_Blood-Cell-Traits_EUR_2016
rs2307111	rs2307111	chr5:75003678	chr5:75707853	T	C	Trunk predicted mass	-	Neale B	UKBB	European	2017	0.01623	0.001563	2.934e-25	+	330995	0	330995	1	IVNT	Neale-B_UKBB_EUR_2017
rs998584	rs998584	chr6:43757896	chr6:43790159	C	A	Waist circumference adjusted for BMI joint analysis main effects and physical activity interaction	EFO_0007789;EFO_0008002	GIANT	28448500	European	2017	NA	NA	3e-25	NA	-	-	-	-	-	NHGRI-EBI_GWAS_Catalog
rs2941520	rs2941520	chr17:37903730	chr17:39747477	T	C	Self-reported asthma	EFO_0000270	Neale B	UKBB	European	2017	0.008788	0.0008465	3.017e-25	+	337159	39049	298110	1	risk diff	Neale-B_UKBB_EUR_2017
rs2307111	rs2307111	chr5:75003678	chr5:75707853	T	C	Trunk fat mass	EFO_0005409	Neale B	UKBB	European	2017	0.026	0.002506	3.24e-25	+	331093	0	331093	1	IVNT	Neale-B_UKBB_EUR_2017
rs1047891	rs1047891	chr2:211540507	chr2:210675783	A	C	Trunk fat-free mass	-	Neale B	UKBB	European	2017	0.01706	0.001645	3.297e-25	+	331030	0	331030	1	IVNT	Neale-B_UKBB_EUR_2017
rs199705602	rs199705602	chr6:32606584	chr6:32638807	A	G	Sum basophil neutrophil counts	EFO_0004586	Astle W	27863252	European	2016	-0.0376	0.003625	3.299e-25	-	173480	0	173480	2	IVNT	Astle-W_Blood-Cell-Traits_EUR_2016
rs2307111	rs2307111	chr5:75003678	chr5:75707853	T	C	Trunk fat-free mass	-	Neale B	UKBB	European	2017	0.01623	0.001568	4.064e-25	+	331030	0	331030	1	IVNT	Neale-B_UKBB_EUR_2017
rs4788202	rs4788202	chr16:29978003	chr16:29966682	C	T	Impedance of leg right	-	Neale B	UKBB	European	2017	0.0228	0.002205	4.782e-25	+	331301	0	331301	1	IVNT	Neale-B_UKBB_EUR_2017
rs13107325	rs13107325	chr4:103188709	chr4:102267552	T	C	Trunk fat percentage	-	Neale B	UKBB	European	2017	0.04394	0.00425	4.801e-25	+	331113	0	331113	1	IVNT	Neale-B_UKBB_EUR_2017
rs9296128	rs9296128	chr6:34745682	chr6:34777905	A	G	Body mass index	EFO_0004340	Neale B	UKBB	European	2017	0.0268	0.002593	4.855e-25	+	336107	0	336107	1	IVNT	Neale-B_UKBB_EUR_2017
rs998584	rs998584	chr6:43757896	chr6:43790159	C	A	Waist circumference adjusted for BMI adjusted for smoking behaviour	EFO_0004318;EFO_0007789	GIANT	28443625	European	2017	-0.0529	0.00512	5e-25	-	-	-	-	-	unit increase	NHGRI-EBI_GWAS_Catalog
rs998584	rs998584	chr6:43757896	chr6:43790159	C	A	Waist circumference adjusted for smoking in females	EFO_0007789	GIANT	28443625	Mixed	2017	-0.0529	0.0051	5.25e-25	-	109162	0	109162	70	IVNT	GIANT_Waist-adjusted-Smoking-F_Mixed_2017
rs147627829	rs147627829	chr6:34335088	chr6:34367311	A	G	Height	EFO_0004339	Neale B	UKBB	European	2017	0.04374	0.004237	5.678e-25	+	336474	0	336474	1	IVNT	Neale-B_UKBB_EUR_2017
rs635634	rs635634	chr9:136155000	chr9:133279427	T	C	Pulmonary embolism	EFO_0003827	Neale B	UKBB	European	2017	0.001947	0.0001887	5.816e-25	+	337199	1218	335981	1	risk diff	Neale-B_UKBB_EUR_2017
rs6902116	rs6902116	chr6:31300286	chr6:31332509	A	G	Rheumatoid arthritis	EFO_0000685	Okada Y	24390342	Mixed	2014	-0.1625	0.01492	6e-25	-	80799	19234	61565	22	log OR	Okada-Y_RA_Mixed_2014
rs9987289	rs9987289	chr8:9183358	chr8:9325848	A	G	HDL cholesterol	EFO_0004612	GLGC	20686565	Mixed	2010	1.21	0.1173	6e-25	+	-	-	-	-	mg/dL decrease	NHGRI-EBI_GWAS_Catalog
rs9987289	rs9987289	chr8:9183358	chr8:9325848	A	G	Cholesterol hdl	-	GLGC	20686565	Mixed	2010	NA	NA	6e-25	NA	-	-	-	-	-	dbGaP
rs9296128	rs9296128	chr6:34745682	chr6:34777905	A	G	Body fat percentage	EFO_0007800	Neale B	UKBB	European	2017	0.02073	0.00201	6.359e-25	+	331117	0	331117	1	IVNT	Neale-B_UKBB_EUR_2017
rs9987289	rs9987289	chr8:9183358	chr8:9325848	A	G	High density lipoprotein	EFO_0004612	GLGC	20686565	Mixed	2010	-0.0831	0.0086	6.404e-25	-	99900	0	99900	46	Z-score	GLGC_HDL_Mixed_2010
rs1047891	rs1047891	chr2:211540507	chr2:210675783	A	C	Trunk predicted mass	-	Neale B	UKBB	European	2017	0.0169	0.001639	6.554e-25	+	330995	0	330995	1	IVNT	Neale-B_UKBB_EUR_2017
rs4946954	rs4946954	chr6:109639656	chr6:109318453	C	T	Red cell distribution width	EFO_0004586	Astle W	27863252	European	2016	-0.03813	0.003702	6.941e-25	-	173480	0	173480	2	IVNT	Astle-W_Blood-Cell-Traits_EUR_2016
rs12740374	rs12740374	chr1:109817590	chr1:109274968	G	T	LDL cholesterol male	EFO_0004195	Musunuru	22629316	Mixed	2012	NA	NA	7.47e-25	NA	44957	-	-	-	-	GRASP
rs2941520	rs2941520	chr17:37903730	chr17:39747477	T	C	Sum basophil neutrophil counts	EFO_0004586	Astle W	27863252	European	2016	0.04017	0.003903	7.545e-25	+	173480	0	173480	2	IVNT	Astle-W_Blood-Cell-Traits_EUR_2016
rs1042034	rs1042034	chr2:21225281	chr2:21002409	T	C	Low density lipoprotein	EFO_0004611	GLGC	20686565	Mixed	2010	0.0648	0.0062	8.318e-25	+	95454	0	95454	46	Z-score	GLGC_LDL_Mixed_2010
rs1042034	rs1042034	chr2:21225281	chr2:21002409	T	C	LDL cholesterol	EFO_0004195	GLGC	20686565	Mixed	2010	NA	NA	8.318e-25	NA	100184	-	-	-	-	GRASP
rs6902116	rs6902116	chr6:31300286	chr6:31332509	A	G	Granulocyte count	EFO_0004586	Astle W	27863252	European	2016	0.04001	0.003897	9.748e-25	+	173480	0	173480	2	IVNT	Astle-W_Blood-Cell-Traits_EUR_2016
rs9296128	rs9296128	chr6:34745682	chr6:34777905	A	G	Arm fat percentage left	-	Neale B	UKBB	European	2017	0.02032	0.001985	1.338e-24	+	331198	0	331198	1	IVNT	Neale-B_UKBB_EUR_2017
rs4871603	rs4871603	chr8:126480367	chr8:125468125	C	T	Medication for cholesterol, blood pressure or diabetes: cholesterol lowering medication	EFO_0007056	Neale B	UKBB	European	2017	0.01635	0.001597	1.371e-24	+	154702	35840	118862	1	risk diff	Neale-B_UKBB_EUR_2017
rs10937241	rs10937241	chr3:185822774	chr3:186104985	G	A	Impedance of leg right	-	Neale B	UKBB	European	2017	-0.03077	0.003012	1.668e-24	-	331301	0	331301	1	IVNT	Neale-B_UKBB_EUR_2017
rs4788202	rs4788202	chr16:29978003	chr16:29966682	C	T	Leg fat mass left	-	Neale B	UKBB	European	2017	-0.01968	0.001926	1.676e-24	-	331275	0	331275	1	IVNT	Neale-B_UKBB_EUR_2017
rs2941520	rs2941520	chr17:37903730	chr17:39747477	T	C	Asthma	EFO_0000270	Neale B	UKBB	European	2017	0.008627	0.0008449	1.801e-24	+	336782	38791	297991	1	risk diff	Neale-B_UKBB_EUR_2017
rs1047891	rs1047891	chr2:211540507	chr2:210675783	A	C	Impedance of whole body	-	Neale B	UKBB	European	2017	-0.02033	0.001991	1.81e-24	-	331284	0	331284	1	IVNT	Neale-B_UKBB_EUR_2017
rs12679749	rs12679749	chr8:116602459	chr8:115590232	C	T	Monocyte percentage of white cells	EFO_0004586	Astle W	27863252	European	2016	-0.0368	0.003606	1.86e-24	-	173480	0	173480	2	IVNT	Astle-W_Blood-Cell-Traits_EUR_2016
rs1042034	rs1042034	chr2:21225281	chr2:21002409	T	C	Triglycerides	-	Asselbergs	23063622	European	2012	NA	NA	1.96e-24	NA	66240	-	-	-	-	GRASP
rs998584	rs998584	chr6:43757896	chr6:43790159	C	A	Waist circumference adjusted for BMI joint analysis main effects and smoking interaction	EFO_0004318;EFO_0007789	GIANT	28443625	European	2017	NA	NA	2e-24	NA	-	-	-	-	-	NHGRI-EBI_GWAS_Catalog
rs9987289	rs9987289	chr8:9183358	chr8:9325848	A	G	C reactive protein levels or LDL cholesterol levels pleiotropy	EFO_0004611;EFO_0004458	Ligthart S	27286809	Unspecified	2016	NA	NA	2e-24	NA	-	-	-	-	-	NHGRI-EBI_GWAS_Catalog
rs2941520	rs2941520	chr17:37903730	chr17:39747477	T	C	Neutrophil count	EFO_0004586	Astle W	27863252	European	2016	0.03969	0.003896	2.264e-24	+	173480	0	173480	2	IVNT	Astle-W_Blood-Cell-Traits_EUR_2016
rs2941520	rs2941520	chr17:37903730	chr17:39747477	T	C	Granulocyte count	EFO_0004586	Astle W	27863252	European	2016	0.03972	0.003906	2.729e-24	+	173480	0	173480	2	IVNT	Astle-W_Blood-Cell-Traits_EUR_2016
rs2070895	rs2070895	chr15:58723939	chr15:58431740	A	G	HDL cholesterol	NCIT_C61041;NCIT_C105587	Musunuru	22629316	Mixed	2012	NA	NA	3.9e-24	NA	44957	-	-	-	-	GRASP
rs12624640	rs12624640	chr20:32952125	chr20:34364319	A	G	Height	EFO_0004339	Neale B	UKBB	European	2017	0.01767	0.001747	4.771e-24	+	336474	0	336474	1	IVNT	Neale-B_UKBB_EUR_2017
rs17309930	rs17309930	chr11:27748493	chr11:27726946	A	C	Arm fat mass right	-	Neale B	UKBB	European	2017	0.02967	0.002933	4.841e-24	+	331226	0	331226	1	IVNT	Neale-B_UKBB_EUR_2017
rs6902116	rs6902116	chr6:31300286	chr6:31332509	A	G	Sum neutrophil eosinophil counts	EFO_0004586	Astle W	27863252	European	2016	0.03934	0.00389	4.857e-24	+	173480	0	173480	2	IVNT	Astle-W_Blood-Cell-Traits_EUR_2016
rs964184	rs964184	chr11:116648917	chr11:116778201	C	G	Hypertriglyceridemia	EFO_0004211	Johansen CT	20657596	European	2010	-1.188	0.1175	5e-24	-	-	-	-	-	log OR	NHGRI-EBI_GWAS_Catalog
rs964184	rs964184	chr11:116648917	chr11:116778201	C	G	Hypertriglyceridemia	EFO_0004211	Johansen CT	20657596	European	2010	NA	NA	5e-24	NA	-	-	-	-	-	dbGaP
rs4788202	rs4788202	chr16:29978003	chr16:29966682	C	T	Trunk fat mass	EFO_0005409	Neale B	UKBB	European	2017	-0.02481	0.002454	5.052e-24	-	331093	0	331093	1	IVNT	Neale-B_UKBB_EUR_2017
rs964184	rs964184	chr11:116648917	chr11:116778201	C	G	Hypertriglyceridemia	EFO_0004211	Johansen CT	20657596	European	2010	NA	NA	5.4e-24	NA	1660	-	-	-	-	GRASP
rs2941520	rs2941520	chr17:37903730	chr17:39747477	T	C	White blood cell count	EFO_0004586	Astle W	27863252	European	2016	0.03939	0.0039	5.495e-24	+	173480	0	173480	2	IVNT	Astle-W_Blood-Cell-Traits_EUR_2016
rs28746832	rs28746832	chr6:32633816	chr6:32666039	G	C	Myeloid white cell count	EFO_0004586	Astle W	27863252	European	2016	0.03927	0.003892	6.155e-24	+	173480	0	173480	2	IVNT	Astle-W_Blood-Cell-Traits_EUR_2016
rs998584	rs998584	chr6:43757896	chr6:43790159	C	A	Waist circumference adjusted for body mass index	EFO_0007789;EFO_0008002	GIANT	28448500	European	2017	-0.0542	0.005386	8e-24	-	-	-	-	-	cm increase	NHGRI-EBI_GWAS_Catalog
rs9987289	rs9987289	chr8:9183358	chr8:9325848	A	G	Low density lipoprotein	EFO_0004611	GLGC	24097068	European	2013	-0.0714	0.0066	8.529e-24	-	160102	0	160102	60	IVNT	GLGC_LDL_EUR_2013
rs9987289	rs9987289	chr8:9183358	chr8:9325848	A	G	Cholesterol total	EFO_0004574	GLGC	20686565	Mixed	2010	3.14	0.3124	9e-24	+	-	-	-	-	mg/dL decrease	NHGRI-EBI_GWAS_Catalog
rs9987289	rs9987289	chr8:9183358	chr8:9325848	A	G	LDL cholesterol	EFO_0004611	GLGC	24097068	European	2013	0.071	0.007063	9e-24	+	-	-	-	-	unit decrease	NHGRI-EBI_GWAS_Catalog
rs9987289	rs9987289	chr8:9183358	chr8:9325848	A	G	Cholesterol	EFO_1001380	GLGC	20686565	Mixed	2010	NA	NA	9e-24	NA	-	-	-	-	-	dbGaP
rs174566	rs174566	chr11:61592362	chr11:61824890	A	G	Mean platelet volume	EFO_0004586	Astle W	27863252	European	2016	0.03797	0.003781	1.01e-23	+	173480	0	173480	2	IVNT	Astle-W_Blood-Cell-Traits_EUR_2016
rs2941520	rs2941520	chr17:37903730	chr17:39747477	T	C	Sum neutrophil eosinophil counts	EFO_0004586	Astle W	27863252	European	2016	0.03911	0.0039	1.136e-23	+	173480	0	173480	2	IVNT	Astle-W_Blood-Cell-Traits_EUR_2016
rs964184	rs964184	chr11:116648917	chr11:116778201	C	G	Medication for cholesterol, blood pressure or diabetes: none of the above	EFO_0007056	Neale B	UKBB	European	2017	0.0251	0.002505	1.246e-23	+	154702	103004	51698	1	risk diff	Neale-B_UKBB_EUR_2017
rs17309930	rs17309930	chr11:27748493	chr11:27726946	A	C	Weight	EFO_0004338	Neale B	UKBB	European	2017	0.02611	0.002615	1.788e-23	+	336227	0	336227	1	IVNT	Neale-B_UKBB_EUR_2017
rs4871603	rs4871603	chr8:126480367	chr8:125468125	C	T	Red cell distribution width	EFO_0004586	Astle W	27863252	European	2016	-0.03705	0.003712	1.827e-23	-	173480	0	173480	2	IVNT	Astle-W_Blood-Cell-Traits_EUR_2016
rs17309930	rs17309930	chr11:27748493	chr11:27726946	A	C	Body mass index	EFO_0004340	Neale B	UKBB	European	2017	0.02954	0.00296	1.887e-23	+	336107	0	336107	1	IVNT	Neale-B_UKBB_EUR_2017
rs1047891	rs1047891	chr2:211540507	chr2:210675783	A	C	Glomerular filtration rate creatinine	EFO_0005208;EFO_0004518	CKDGen	26831199	European	2016	0.0106	0.001063	2e-23	+	-	-	-	-	unit decrease	NHGRI-EBI_GWAS_Catalog
rs9296128	rs9296128	chr6:34745682	chr6:34777905	A	G	Arm fat percentage right	-	Neale B	UKBB	European	2017	0.01988	0.001994	2.046e-23	+	331249	0	331249	1	IVNT	Neale-B_UKBB_EUR_2017
rs1047891	rs1047891	chr2:211540507	chr2:210675783	A	C	log eGFR creatinine	EFO_0005208	CKDGen	26831199	European	2016	-0.011	0.001	2.2e-23	-	130702	0	130702	48	ml/min/1.73m2	CKDGen_eGFRcrea_EUR_2016
rs964184	rs964184	chr11:116648917	chr11:116778201	C	G	Treatment with simvastatin	EFO_0007056	Neale B	UKBB	European	2017	-0.01131	0.001136	2.372e-23	-	337159	38492	298667	1	risk diff	Neale-B_UKBB_EUR_2017
rs2256609	rs2256609	chr22:21925017	chr22:21570728	A	G	Lymphocyte count	EFO_0004586	Astle W	27863252	European	2016	0.04564	0.004588	2.58e-23	+	173480	0	173480	2	IVNT	Astle-W_Blood-Cell-Traits_EUR_2016
rs6902116	rs6902116	chr6:31300286	chr6:31332509	A	G	Sum basophil neutrophil counts	EFO_0004586	Astle W	27863252	European	2016	0.0387	0.003893	2.766e-23	+	173480	0	173480	2	IVNT	Astle-W_Blood-Cell-Traits_EUR_2016
rs998584	rs998584	chr6:43757896	chr6:43790159	C	A	Waist hip ratio in females	EFO_0004343	GIANT	25673412	Mixed	2015	-0.049	0.005	2.9e-23	-	114778	0	114778	101	IVNT	GIANT_WHR-F_Mixed_2015
rs4871603	rs4871603	chr8:126480367	chr8:125468125	C	T	High density lipoprotein	EFO_0004612	GLGC	24097068	European	2013	-0.0381	0.0035	2.954e-23	-	184029	0	184029	60	IVNT	GLGC_HDL_EUR_2013
rs12679749	rs12679749	chr8:116602459	chr8:115590232	C	T	Monocyte count	EFO_0004586	Astle W	27863252	European	2016	-0.03588	0.003615	3.233e-23	-	173480	0	173480	2	IVNT	Astle-W_Blood-Cell-Traits_EUR_2016
rs12740374	rs12740374	chr1:109817590	chr1:109274968	G	T	Coronary artery disease	EFO_0000378;EFO_0001645	CARDIoGRAMplusC4D	26343387	Mixed	2015	0.1135	0.01148	4.63e-23	+	184305	60801	123504	48	log OR	CARDIoGRAMplusC4D_CHD_Mixed_2015
rs13107325	rs13107325	chr4:103188709	chr4:102267552	T	C	Gene expression of SLC39A8 in liver	GO_1901148;GO_0010609	ICBP	21909115	European	2011	NA	NA	5e-23	NA	69395	-	-	-	-	GRASP
rs635634	rs635634	chr9:136155000	chr9:133279427	T	C	Monocyte count	EFO_0004586	Astle W	27863252	European	2016	-0.0456	0.004615	5.059e-23	-	173480	0	173480	2	IVNT	Astle-W_Blood-Cell-Traits_EUR_2016
rs4788202	rs4788202	chr16:29978003	chr16:29966682	C	T	Leg fat mass right	-	Neale B	UKBB	European	2017	-0.01924	0.001949	5.562e-23	-	331293	0	331293	1	IVNT	Neale-B_UKBB_EUR_2017
rs150844304	rs150844304	chr15:43726625	chr15:43434427	A	C	Platelet count	EFO_0004586	Astle W	27863252	European	2016	-0.1161	0.01176	5.591e-23	-	173480	0	173480	2	IVNT	Astle-W_Blood-Cell-Traits_EUR_2016
rs4946954	rs4946954	chr6:109639656	chr6:109318453	C	T	Red blood cell count	EFO_0004586	Astle W	27863252	European	2016	-0.03666	0.003715	5.741e-23	-	173480	0	173480	2	IVNT	Astle-W_Blood-Cell-Traits_EUR_2016
rs1471251	rs1471251	chr4:87976359	chr4:87055207	A	T	Basophil percentage of white cells	EFO_0004586	Astle W	27863252	European	2016	0.03496	0.003545	6.047e-23	+	173480	0	173480	2	IVNT	Astle-W_Blood-Cell-Traits_EUR_2016
rs4788202	rs4788202	chr16:29978003	chr16:29966682	C	T	Impedance of leg left	-	Neale B	UKBB	European	2017	0.0219	0.002222	6.652e-23	+	331296	0	331296	1	IVNT	Neale-B_UKBB_EUR_2017
rs72959041	rs72959041	chr6:127454893	chr6:127133748	A	G	Waist to hip ratio adjusted for body mass index	EFO_0004343;EFO_0004340	GIANT	25673412	Mixed	2015	0.126	0.01279	7e-23	+	-	-	-	-	unit increase	NHGRI-EBI_GWAS_Catalog
rs9987289	rs9987289	chr8:9183358	chr8:9325848	A	G	Total cholesterol	NCIT_C61032;NCIT_C105586	GLGC	20686565	Mixed	2010	NA	NA	7e-23	NA	100184	-	-	-	-	GRASP
rs9987289	rs9987289	chr8:9183358	chr8:9325848	A	G	Total cholesterol	EFO_0004574	GLGC	20686565	Mixed	2010	-0.0888	0.0089	7.097e-23	-	100184	0	100184	46	Z-score	GLGC_TC_Mixed_2010
rs635634	rs635634	chr9:136155000	chr9:133279427	T	C	Myeloid white cell count	EFO_0004586	Astle W	27863252	European	2016	-0.04579	0.004654	7.772e-23	-	173480	0	173480	2	IVNT	Astle-W_Blood-Cell-Traits_EUR_2016
rs635634	rs635634	chr9:136155000	chr9:133279427	T	C	Myeloid white cell count	EFO_0007988	Astle W	27863252	European	2016	0.04579	0.004656	8e-23	+	-	-	-	-	unit decrease	NHGRI-EBI_GWAS_Catalog
rs17309930	rs17309930	chr11:27748493	chr11:27726946	A	C	Arm fat mass left	-	Neale B	UKBB	European	2017	0.02885	0.002934	8.23e-23	+	331164	0	331164	1	IVNT	Neale-B_UKBB_EUR_2017
rs10761737	rs10761737	chr10:65052205	chr10:63292445	C	T	Neutrophil count	EFO_0004586	Astle W	27863252	European	2016	-0.0357	0.003631	8.267e-23	-	173480	0	173480	2	IVNT	Astle-W_Blood-Cell-Traits_EUR_2016
rs12740374	rs12740374	chr1:109817590	chr1:109274968	G	T	Low density lipoprotein	EFO_0004611	Spracklen CN	28334899	East Asian	2017	0.2025	0.0206	8.52e-23	+	20485	0	20485	13	IVNT	Spracklen-CN_LDL_EAS_2017
rs1047891	rs1047891	chr2:211540507	chr2:210675783	A	C	Arm fat-free mass left	-	Neale B	UKBB	European	2017	0.01629	0.00166	9.871e-23	+	331159	0	331159	1	IVNT	Neale-B_UKBB_EUR_2017
rs2642438	rs2642438	chr1:220970028	chr1:220796686	A	G	Total cholesterol levels	EFO_0004574	Spracklen CN	28334899	East Asian	2017	0.037	0.003771	1e-22	+	-	-	-	-	unit decrease	NHGRI-EBI_GWAS_Catalog
rs9987289	rs9987289	chr8:9183358	chr8:9325848	A	G	LDL cholesterol levels	EFO_0004611	Spracklen CN	28334899	East Asian	2017	0.0714	0.007277	1e-22	+	-	-	-	-	unit decrease	NHGRI-EBI_GWAS_Catalog
rs6902116	rs6902116	chr6:31300286	chr6:31332509	A	G	IgA deficiency	EFO_1001929	Bronson P	27723758	European	2016	-0.4849	0.04945	1.057e-22	-	6487	1635	4852	7	log OR	Bronson-P_IgAD_EUR_2016
rs1047891	rs1047891	chr2:211540507	chr2:210675783	A	C	Leg predicted mass right	-	Neale B	UKBB	European	2017	0.01673	0.001707	1.146e-22	+	331285	0	331285	1	IVNT	Neale-B_UKBB_EUR_2017
rs13107325	rs13107325	chr4:103188709	chr4:102267552	T	C	Arm fat mass right	-	Neale B	UKBB	European	2017	0.04437	0.004531	1.218e-22	+	331226	0	331226	1	IVNT	Neale-B_UKBB_EUR_2017
rs1047891	rs1047891	chr2:211540507	chr2:210675783	A	C	Arm fat-free mass right	-	Neale B	UKBB	European	2017	0.01591	0.001627	1.379e-22	+	331221	0	331221	1	IVNT	Neale-B_UKBB_EUR_2017
rs2941520	rs2941520	chr17:37903730	chr17:39747477	T	C	Myeloid white cell count	EFO_0004586	Astle W	27863252	European	2016	0.03827	0.003915	1.458e-22	+	173480	0	173480	2	IVNT	Astle-W_Blood-Cell-Traits_EUR_2016
rs12740374	rs12740374	chr1:109817590	chr1:109274968	G	T	Lipoprotein associated phospholipase A2 activity Lp2	NCIT_C120638;GO_0032431	Chu AY	23118302	European	2012	NA	NA	1.5e-22	NA	6851	-	-	-	-	GRASP
rs6902116	rs6902116	chr6:31300286	chr6:31332509	A	G	Neutrophil count	EFO_0004586	Astle W	27863252	European	2016	0.03797	0.003887	1.518e-22	+	173480	0	173480	2	IVNT	Astle-W_Blood-Cell-Traits_EUR_2016
rs4846914	rs4846914	chr1:230295691	chr1:230159944	A	G	HDL cholesterol	NCIT_C61041;NCIT_C105587	GLGC	20686565	Mixed	2010	NA	NA	1.6e-22	NA	100184	-	-	-	-	GRASP
rs174566	rs174566	chr11:61592362	chr11:61824890	A	G	Platelet count	EFO_0004586	Astle W	27863252	European	2016	-0.03722	0.003813	1.656e-22	-	173480	0	173480	2	IVNT	Astle-W_Blood-Cell-Traits_EUR_2016
rs11239538	rs11239538	chr10:45994596	chr10:45499148	C	G	Immature fraction of reticulocytes	EFO_0004586	Astle W	27863252	European	2016	0.04054	0.004155	1.71e-22	+	173480	0	173480	2	IVNT	Astle-W_Blood-Cell-Traits_EUR_2016
rs1047891	rs1047891	chr2:211540507	chr2:210675783	A	C	Basal metabolic rate	EFO_0007777	Neale B	UKBB	European	2017	0.01689	0.001731	1.717e-22	+	331307	0	331307	1	IVNT	Neale-B_UKBB_EUR_2017
rs1047891	rs1047891	chr2:211540507	chr2:210675783	A	C	Arm predicted mass left	-	Neale B	UKBB	European	2017	0.01613	0.001654	1.823e-22	+	331146	0	331146	1	IVNT	Neale-B_UKBB_EUR_2017
rs28746832	rs28746832	chr6:32633816	chr6:32666039	G	C	Granulocyte count	EFO_0004586	Astle W	27863252	European	2016	0.03786	0.003883	1.835e-22	+	173480	0	173480	2	IVNT	Astle-W_Blood-Cell-Traits_EUR_2016
rs1047891	rs1047891	chr2:211540507	chr2:210675783	A	C	Leg fat-free mass right	-	Neale B	UKBB	European	2017	0.01675	0.001719	1.945e-22	+	331285	0	331285	1	IVNT	Neale-B_UKBB_EUR_2017
rs12740374	rs12740374	chr1:109817590	chr1:109274968	G	T	Lipoprotein associated phospholipase A2 activity and mass	EFO_0004746	Chu AY	23118302	European	2012	-0.0344	0.003531	2e-22	-	-	-	-	-	ng/ml decrease	NHGRI-EBI_GWAS_Catalog
rs2740488	rs2740488	chr9:107661742	chr9:104899461	C	A	Cholesterol total	EFO_0004574	Surakka I	25961943	European	2015	-0.067	0.006878	2e-22	-	-	-	-	-	SD increase	NHGRI-EBI_GWAS_Catalog
rs7305511	rs7305511	chr12:123498253	chr12:123013706	G	T	Sitting height	EFO_0004339	Neale B	UKBB	European	2017	0.02014	0.002074	2.703e-22	+	336172	0	336172	1	IVNT	Neale-B_UKBB_EUR_2017
rs1047891	rs1047891	chr2:211540507	chr2:210675783	A	C	Arm predicted mass right	-	Neale B	UKBB	European	2017	0.01573	0.001621	2.927e-22	+	331216	0	331216	1	IVNT	Neale-B_UKBB_EUR_2017
rs1047891	rs1047891	chr2:211540507	chr2:210675783	A	C	Glomerular filtration rate in non diabetics creatinine	EFO_0005208;EFO_0004518	CKDGen	26831199	European	2016	0.0106	0.001093	3e-22	+	-	-	-	-	unit decrease	NHGRI-EBI_GWAS_Catalog
rs72959041	rs72959041	chr6:127454893	chr6:127133748	A	G	Waist to hip ratio adjusted for body mass index	EFO_0004343;EFO_0004340	GIANT	25673412	Mixed	2015	0.1252	0.01291	3e-22	+	-	-	-	-	unit increase	NHGRI-EBI_GWAS_Catalog
rs10761737	rs10761737	chr10:65052205	chr10:63292445	C	T	Sum neutrophil eosinophil counts	EFO_0004586	Astle W	27863252	European	2016	-0.03523	0.003634	3.174e-22	-	173480	0	173480	2	IVNT	Astle-W_Blood-Cell-Traits_EUR_2016
rs1047891	rs1047891	chr2:211540507	chr2:210675783	A	C	log eGFR creatinine in non diabetics	EFO_0005208	CKDGen	26831199	European	2016	-0.011	0.0011	3.3e-22	-	115499	0	115499	45	ml/min/1.73m2	CKDGen_eGFRcrea-NDM_EUR_2016
rs11065987	rs11065987	chr12:112072424	chr12:111634620	A	G	Arm fat-free mass left	-	Neale B	UKBB	European	2017	0.01519	0.001568	3.423e-22	+	331159	0	331159	1	IVNT	Neale-B_UKBB_EUR_2017
rs998584	rs998584	chr6:43757896	chr6:43790159	C	A	Waist circumference in female non-smokers	EFO_0004342	GIANT	28443625	Mixed	2017	-0.0547	0.0057	3.648e-22	-	90967	0	90967	70	IVNT	GIANT_Waist-Non-smokers-F_Mixed_2017
rs9296128	rs9296128	chr6:34745682	chr6:34777905	A	G	Whole body fat-free mass	-	Neale B	UKBB	European	2017	0.01604	0.001658	3.851e-22	+	331291	0	331291	1	IVNT	Neale-B_UKBB_EUR_2017
rs998584	rs998584	chr6:43757896	chr6:43790159	C	A	Waist circumference adjusted for BMI in non smokers	EFO_0007789	GIANT	28443625	European	2017	-0.0547	0.005656	4e-22	-	-	-	-	-	unit increase	NHGRI-EBI_GWAS_Catalog
rs9296128	rs9296128	chr6:34745682	chr6:34777905	A	G	Whole body water mass	-	Neale B	UKBB	European	2017	0.01605	0.00166	4.143e-22	+	331315	0	331315	1	IVNT	Neale-B_UKBB_EUR_2017
rs13107325	rs13107325	chr4:103188709	chr4:102267552	T	C	Leg fat percentage left	-	Neale B	UKBB	European	2017	0.02789	0.002892	5.111e-22	+	331278	0	331278	1	IVNT	Neale-B_UKBB_EUR_2017
rs28746832	rs28746832	chr6:32633816	chr6:32666039	G	C	Sum neutrophil eosinophil counts	EFO_0004586	Astle W	27863252	European	2016	0.03739	0.003877	5.233e-22	+	173480	0	173480	2	IVNT	Astle-W_Blood-Cell-Traits_EUR_2016
rs964184	rs964184	chr11:116648917	chr11:116778201	C	G	Metabolic syndrome domains Multivariate analysis	NCIT_C84442	Avery	22022282	Mixed	2011	NA	NA	5.5e-22	NA	25755	-	-	-	-	GRASP
rs10761737	rs10761737	chr10:65052205	chr10:63292445	C	T	Sum basophil neutrophil counts	EFO_0004586	Astle W	27863252	European	2016	-0.03504	0.003637	5.645e-22	-	173480	0	173480	2	IVNT	Astle-W_Blood-Cell-Traits_EUR_2016
rs2070895	rs2070895	chr15:58723939	chr15:58431740	A	G	HDL cholesterol male	NCIT_C61041;NCIT_C105587	Asselbergs	23063622	European	2012	NA	NA	6.85e-22	NA	66240	-	-	-	-	GRASP
rs635634	rs635634	chr9:136155000	chr9:133279427	T	C	Self-reported high cholesterol	EFO_0008111	Neale B	UKBB	European	2017	0.009879	0.001027	6.94e-22	+	337159	41296	295863	1	risk diff	Neale-B_UKBB_EUR_2017
rs12740374	rs12740374	chr1:109817590	chr1:109274968	G	T	Cholesterol total	EFO_0004574	Nagy R	28270201	European	2017	-0.1235	0.01287	8e-22	-	-	-	-	-	mg/dl decrease	NHGRI-EBI_GWAS_Catalog
rs635634	rs635634	chr9:136155000	chr9:133279427	T	C	LDL cholesterol	EFO_0004611	GLGC	20686565	Mixed	2010	2.05	0.2135	8e-22	+	-	-	-	-	mg/dL increase	NHGRI-EBI_GWAS_Catalog
rs34110521	rs34110521	chr18:57780326	chr18:60113094	A	G	Height	EFO_0004339	Neale B	UKBB	European	2017	-0.01925	0.002005	8.039e-22	-	336474	0	336474	1	IVNT	Neale-B_UKBB_EUR_2017
rs12740374	rs12740374	chr1:109817590	chr1:109274968	G	T	LDL cholesterol	EFO_0004195	Middelberg RP	21943158	European	2011	NA	NA	8.4e-22	NA	11683	-	-	-	-	GRASP
rs2307111	rs2307111	chr5:75003678	chr5:75707853	T	C	Impedance of whole body	-	Neale B	UKBB	European	2017	-0.0182	0.001898	8.732e-22	-	331284	0	331284	1	IVNT	Neale-B_UKBB_EUR_2017
rs2925979	rs2925979	chr16:81534790	chr16:81501185	T	C	HDL cholesterol levels	EFO_0004612	Spracklen CN	28334899	East Asian	2017	0.0351	0.003661	9e-22	+	-	-	-	-	unit decrease	NHGRI-EBI_GWAS_Catalog
rs12740374	rs12740374	chr1:109817590	chr1:109274968	G	T	Coronary artery disease	EFO_0000378;EFO_0001645	Howson JMM	28530674	Mixed	2017	0.0971	0.0101	9.94e-22	+	235047	-	-	-	log OR	Howson-JMM_CHD_EUR_2017
rs9987289	rs9987289	chr8:9183358	chr8:9325848	A	G	Cholesterol total	EFO_0004574	Surakka I	25961943	European	2015	-0.097	0.01013	1e-21	-	-	-	-	-	SD increase	NHGRI-EBI_GWAS_Catalog
rs737337	rs737337	chr19:11347493	chr19:11236817	C	T	HDL cholesterol levels	EFO_0004612	Spracklen CN	28334899	East Asian	2017	-0.0565	0.0059	1e-21	-	-	-	-	-	unit increase	NHGRI-EBI_GWAS_Catalog
rs13107325	rs13107325	chr4:103188709	chr4:102267552	T	C	Arm fat mass left	-	Neale B	UKBB	European	2017	0.04329	0.004532	1.299e-21	+	331164	0	331164	1	IVNT	Neale-B_UKBB_EUR_2017
rs13107325	rs13107325	chr4:103188709	chr4:102267552	T	C	Whole body fat mass	-	Neale B	UKBB	European	2017	0.04296	0.004512	1.741e-21	+	330762	0	330762	1	IVNT	Neale-B_UKBB_EUR_2017
rs10761737	rs10761737	chr10:65052205	chr10:63292445	C	T	Granulocyte count	EFO_0004586	Astle W	27863252	European	2016	-0.0346	0.00364	1.994e-21	-	173480	0	173480	2	IVNT	Astle-W_Blood-Cell-Traits_EUR_2016
rs11065987	rs11065987	chr12:112072424	chr12:111634620	A	G	Arm fat-free mass right	-	Neale B	UKBB	European	2017	0.01458	0.001536	2.344e-21	+	331221	0	331221	1	IVNT	Neale-B_UKBB_EUR_2017
rs998584	rs998584	chr6:43757896	chr6:43790159	C	A	Waist to hip ratio adjusted for body mass index	EFO_0007788;EFO_0008002	GIANT	28448500	European	2017	-0.0503	0.005316	3e-21	-	-	-	-	-	unit increase	NHGRI-EBI_GWAS_Catalog
rs2925979	rs2925979	chr16:81534790	chr16:81501185	T	C	Adiponectin levels	EFO_0004502	ADIPOGen	22479202	European	2012	0.04	0.004227	3e-21	+	-	-	-	-	unit decrease	NHGRI-EBI_GWAS_Catalog
rs2925979	rs2925979	chr16:81534790	chr16:81501185	T	C	Adiponectin	NCIT_C94786;CHEBI_81572;NCIT_C74839;NCIT_C94785	ADIPOGen	22479202	European	2012	NA	NA	3e-21	NA	-	-	-	-	-	dbGaP
rs2925979	rs2925979	chr16:81534790	chr16:81501185	T	C	Adiponectin levels	EFO_0004502	ADIPOGen	22479202	European	2012	NA	NA	3.12e-21	NA	29374	-	-	-	-	GRASP
rs998584	rs998584	chr6:43757896	chr6:43790159	C	A	Waist hip ratio adjusted for physical activity in females	EFO_0007788	GIANT	28448500	Mixed	2017	-0.0503	0.0053	3.48e-21	-	94695	0	94695	48	IVNT	GIANT_WHR-adjusted-PA-F_Mixed_2017
rs4846914	rs4846914	chr1:230295691	chr1:230159944	A	G	High density lipoprotein	EFO_0004612	GLGC	20686565	Mixed	2010	0.0448	0.005	3.659e-21	+	99900	0	99900	46	Z-score	GLGC_HDL_Mixed_2010
rs11789603	rs11789603	chr9:107647019	chr9:104884738	C	T	High density lipoprotein	EFO_0004612	GLGC	24097068	European	2013	-0.06	0.006	3.695e-21	-	184432	0	184432	60	IVNT	GLGC_HDL_EUR_2013
rs17309930	rs17309930	chr11:27748493	chr11:27726946	A	C	Whole body fat mass	-	Neale B	UKBB	European	2017	0.02757	0.002921	3.778e-21	+	330762	0	330762	1	IVNT	Neale-B_UKBB_EUR_2017
rs4846914	rs4846914	chr1:230295691	chr1:230159944	A	G	HDL cholesterol	EFO_0004612	GLGC	20686565	Mixed	2010	-0.61	0.06467	4e-21	-	-	-	-	-	mg/dL decrease	NHGRI-EBI_GWAS_Catalog
rs4846914	rs4846914	chr1:230295691	chr1:230159944	A	G	Cholesterol hdl	-	GLGC	20686565	Mixed	2010	NA	NA	4e-21	NA	-	-	-	-	-	dbGaP
rs13107325	rs13107325	chr4:103188709	chr4:102267552	T	C	Trunk fat mass	EFO_0005409	Neale B	UKBB	European	2017	0.04391	0.004656	4.134e-21	+	331093	0	331093	1	IVNT	Neale-B_UKBB_EUR_2017
rs9987289	rs9987289	chr8:9183358	chr8:9325848	A	G	Heel bone mineral density	EFO_0009270	Neale B	UKBB	European	2017	0.05069	0.005379	4.384e-21	+	194398	0	194398	1	IVNT	Neale-B_UKBB_EUR_2017
rs12679749	rs12679749	chr8:116602459	chr8:115590232	C	T	Granulocyte percentage of myeloid white cells	EFO_0004586	Astle W	27863252	European	2016	0.03406	0.003616	4.46e-21	+	173480	0	173480	2	IVNT	Astle-W_Blood-Cell-Traits_EUR_2016
rs635634	rs635634	chr9:136155000	chr9:133279427	T	C	No blood clot, bronchitis, emphysema, asthma, rhinitis, eczema or allergy diagnosed by doctor	-	Neale B	UKBB	European	2017	-0.01382	0.001468	4.842e-21	-	336782	228530	108252	1	risk diff	Neale-B_UKBB_EUR_2017
rs998584	rs998584	chr6:43757896	chr6:43790159	C	A	Waist to hip ratio adjusted for BMI joint analysis for main effect and physical activity interaction	EFO_0007788;EFO_0008002	GIANT	28448500	European	2017	NA	NA	5e-21	NA	-	-	-	-	-	NHGRI-EBI_GWAS_Catalog
rs11065987	rs11065987	chr12:112072424	chr12:111634620	A	G	Arm predicted mass left	-	Neale B	UKBB	European	2017	0.01469	0.001562	5.213e-21	+	331146	0	331146	1	IVNT	Neale-B_UKBB_EUR_2017
rs11065987	rs11065987	chr12:112072424	chr12:111634620	A	G	Coronary artery disease	EFO_0000378;EFO_0001645	van der Harst P	29212778	Mixed	2018	-0.0524	0.0056	5.861e-21	-	547261	122733	424528	2	log OR	van-der-Harst-P_CAD_Mixed_2018
rs11065987	rs11065987	chr12:112072424	chr12:111634620	A	G	Whole body water mass	-	Neale B	UKBB	European	2017	0.01466	0.001562	6.076e-21	+	331315	0	331315	1	IVNT	Neale-B_UKBB_EUR_2017
rs11065987	rs11065987	chr12:112072424	chr12:111634620	A	G	Arm predicted mass right	-	Neale B	UKBB	European	2017	0.01436	0.001531	6.684e-21	+	331216	0	331216	1	IVNT	Neale-B_UKBB_EUR_2017
rs174566	rs174566	chr11:61592362	chr11:61824890	A	G	Low density lipoprotein	EFO_0004611	GLGC	24097068	European	2013	0.052	0.0053	7.299e-21	+	83099	0	83099	60	IVNT	GLGC_LDL_EUR_2013
rs11065987	rs11065987	chr12:112072424	chr12:111634620	A	G	Vascular or heart problems diagnosed by doctor: none of the above	-	Neale B	UKBB	European	2017	0.01055	0.001126	7.4e-21	+	336683	236530	100153	1	risk diff	Neale-B_UKBB_EUR_2017
rs17309930	rs17309930	chr11:27748493	chr11:27726946	A	C	Leg fat mass left	-	Neale B	UKBB	European	2017	0.02216	0.002366	7.46e-21	+	331275	0	331275	1	IVNT	Neale-B_UKBB_EUR_2017
rs635634	rs635634	chr9:136155000	chr9:133279427	T	C	Cholesterol total	EFO_0004574	GLGC	20686565	Mixed	2010	2.3	0.2461	9e-21	+	-	-	-	-	mg/dL increase	NHGRI-EBI_GWAS_Catalog
rs6073958	rs6073958	chr20:44551855	chr20:45923216	C	T	Triglycerides	EFO_0004530	Surakka I	25961943	European	2015	0.068	0.007275	9e-21	+	-	-	-	-	SD increase	NHGRI-EBI_GWAS_Catalog
rs11065987	rs11065987	chr12:112072424	chr12:111634620	A	G	Trunk fat-free mass	-	Neale B	UKBB	European	2017	0.01451	0.001553	9.263e-21	+	331030	0	331030	1	IVNT	Neale-B_UKBB_EUR_2017
rs1047891	rs1047891	chr2:211540507	chr2:210675783	A	C	Impedance of arm left	-	Neale B	UKBB	European	2017	-0.01723	0.001844	9.297e-21	-	331292	0	331292	1	IVNT	Neale-B_UKBB_EUR_2017
rs9989419	rs9989419	chr16:56985139	chr16:56951227	A	G	HDL cholesterol	NCIT_C61041;NCIT_C105587	Talmud	19913121	European	2009	NA	NA	9.76e-21	NA	5059	-	-	-	-	GRASP
rs1042034	rs1042034	chr2:21225281	chr2:21002409	T	C	Self-reported high cholesterol	EFO_0008111	Neale B	UKBB	European	2017	0.009206	0.0009858	9.775e-21	+	337159	41296	295863	1	risk diff	Neale-B_UKBB_EUR_2017
rs11065987	rs11065987	chr12:112072424	chr12:111634620	A	G	Trunk predicted mass	-	Neale B	UKBB	European	2017	0.01445	0.001548	1.02e-20	+	330995	0	330995	1	IVNT	Neale-B_UKBB_EUR_2017
rs12624640	rs12624640	chr20:32952125	chr20:34364319	A	G	Arm fat-free mass right	-	Neale B	UKBB	European	2017	0.0143	0.001532	1.056e-20	+	331221	0	331221	1	IVNT	Neale-B_UKBB_EUR_2017
rs17309930	rs17309930	chr11:27748493	chr11:27726946	A	C	Leg fat mass right	-	Neale B	UKBB	European	2017	0.02232	0.002393	1.095e-20	+	331293	0	331293	1	IVNT	Neale-B_UKBB_EUR_2017
rs174566	rs174566	chr11:61592362	chr11:61824890	A	G	Red blood cell count	EFO_0004586	Astle W	27863252	European	2016	-0.03466	0.003721	1.225e-20	-	173480	0	173480	2	IVNT	Astle-W_Blood-Cell-Traits_EUR_2016
rs11065987	rs11065987	chr12:112072424	chr12:111634620	A	G	Whole body fat-free mass	-	Neale B	UKBB	European	2017	0.01451	0.001559	1.307e-20	+	331291	0	331291	1	IVNT	Neale-B_UKBB_EUR_2017
rs11065987	rs11065987	chr12:112072424	chr12:111634620	A	G	Lymphocyte percentage of white cells	EFO_0004586	Astle W	27863252	European	2016	-0.03352	0.003603	1.332e-20	-	173480	0	173480	2	IVNT	Astle-W_Blood-Cell-Traits_EUR_2016
rs1471251	rs1471251	chr4:87976359	chr4:87055207	A	T	Basophil percentage of granulocytes	EFO_0004586	Astle W	27863252	European	2016	0.03327	0.003576	1.343e-20	+	173480	0	173480	2	IVNT	Astle-W_Blood-Cell-Traits_EUR_2016
rs9989419	rs9989419	chr16:56985139	chr16:56951227	A	G	HDL cholesterol Log HDL C	NCIT_C61041;NCIT_C105587	Zabaneh D	20694148	South Asian	2010	NA	NA	1.4e-20	NA	2554	-	-	-	-	GRASP
rs13107325	rs13107325	chr4:103188709	chr4:102267552	T	C	Hip circumference	EFO_0005093	Neale B	UKBB	European	2017	0.04256	0.004578	1.449e-20	+	336601	0	336601	1	IVNT	Neale-B_UKBB_EUR_2017
rs12740374	rs12740374	chr1:109817590	chr1:109274968	G	T	Medication for cholesterol, blood pressure or diabetes: none of the above	EFO_0007056	Neale B	UKBB	European	2017	-0.01895	0.002038	1.453e-20	-	154702	103004	51698	1	risk diff	Neale-B_UKBB_EUR_2017
rs1047891	rs1047891	chr2:211540507	chr2:210675783	A	C	Leg fat-free mass left	-	Neale B	UKBB	European	2017	0.01598	0.001719	1.477e-20	+	331258	0	331258	1	IVNT	Neale-B_UKBB_EUR_2017
rs635634	rs635634	chr9:136155000	chr9:133279427	T	C	White blood cell count	EFO_0004586	Astle W	27863252	European	2016	-0.04306	0.004636	1.583e-20	-	173480	0	173480	2	IVNT	Astle-W_Blood-Cell-Traits_EUR_2016
rs79953491	rs79953491	chr2:165555539	chr2:164699029	A	G	Trunk fat percentage	-	Neale B	UKBB	European	2017	-0.03195	0.00344	1.589e-20	-	331113	0	331113	1	IVNT	Neale-B_UKBB_EUR_2017
rs2043085	rs2043085	chr15:58680954	chr15:58388755	T	C	HDL cholesterol	NCIT_C61041;NCIT_C105587	Kathiresan S	19060906	European	2008	NA	NA	1.68e-20	NA	19840	-	-	-	-	GRASP
rs17309930	rs17309930	chr11:27748493	chr11:27726946	A	C	Waist circumference	EFO_0004342	Neale B	UKBB	European	2017	0.02457	0.002651	1.878e-20	+	336639	0	336639	1	IVNT	Neale-B_UKBB_EUR_2017
rs635634	rs635634	chr9:136155000	chr9:133279427	T	C	White blood cell count	EFO_0004308	Astle W	27863252	European	2016	0.04306	0.004648	2e-20	+	-	-	-	-	unit decrease	NHGRI-EBI_GWAS_Catalog
rs1047891	rs1047891	chr2:211540507	chr2:210675783	A	C	Leg predicted mass left	-	Neale B	UKBB	European	2017	0.01581	0.001708	2.1e-20	+	331253	0	331253	1	IVNT	Neale-B_UKBB_EUR_2017
rs1471251	rs1471251	chr4:87976359	chr4:87055207	A	T	Basophil count	EFO_0004586	Astle W	27863252	European	2016	0.03302	0.003572	2.37e-20	+	173480	0	173480	2	IVNT	Astle-W_Blood-Cell-Traits_EUR_2016
rs12624640	rs12624640	chr20:32952125	chr20:34364319	A	G	Trunk fat-free mass	-	Neale B	UKBB	European	2017	0.01432	0.001549	2.45e-20	+	331030	0	331030	1	IVNT	Neale-B_UKBB_EUR_2017
rs2307111	rs2307111	chr5:75003678	chr5:75707853	T	C	Body mass index	EFO_0004340	GIANT	29273807	Mixed	2018	0.021	0.0023	2.5e-20	+	526508	0	526508	123	IVNT	GIANT_BMI_Mixed_2018
rs13107325	rs13107325	chr4:103188709	chr4:102267552	T	C	Hand grip strength right	EFO_0006941	Neale B	UKBB	European	2017	-0.03078	0.003339	3.068e-20	-	335842	0	335842	1	IVNT	Neale-B_UKBB_EUR_2017
rs7973869	rs7973869	chr12:122874284	chr12:122389737	C	G	Weight	EFO_0004338	Neale B	UKBB	European	2017	0.02261	0.002454	3.094e-20	+	336227	0	336227	1	IVNT	Neale-B_UKBB_EUR_2017
rs10761737	rs10761737	chr10:65052205	chr10:63292445	C	T	Myeloid white cell count	EFO_0004586	Astle W	27863252	European	2016	-0.03357	0.003649	3.588e-20	-	173480	0	173480	2	IVNT	Astle-W_Blood-Cell-Traits_EUR_2016
rs9989419	rs9989419	chr16:56985139	chr16:56951227	A	G	High density lipoprotein	EFO_0004612	Prins B	28887542	European	2017	-0.14	0.01	3.753e-20	-	9961	0	9961	1	IVNT	Prins-B_HDL_EUR_2017
rs17309930	rs17309930	chr11:27748493	chr11:27726946	A	C	Leg fat-free mass left	-	Neale B	UKBB	European	2017	0.01812	0.001971	3.882e-20	+	331258	0	331258	1	IVNT	Neale-B_UKBB_EUR_2017
rs13107325	rs13107325	chr4:103188709	chr4:102267552	T	C	Usual walking pace	EFO_0008002	Neale B	UKBB	European	2017	-0.02596	0.002824	3.92e-20	-	335349	0	335349	1	-	Neale-B_UKBB_EUR_2017
rs34110521	rs34110521	chr18:57780326	chr18:60113094	A	G	Body fat percentage	EFO_0007800	Neale B	UKBB	European	2017	-0.01989	0.002164	3.953e-20	-	331117	0	331117	1	IVNT	Neale-B_UKBB_EUR_2017
rs2307111	rs2307111	chr5:75003678	chr5:75707853	T	C	Arm fat percentage left	-	Neale B	UKBB	European	2017	0.01731	0.001884	4.141e-20	+	331198	0	331198	1	IVNT	Neale-B_UKBB_EUR_2017
rs13107325	rs13107325	chr4:103188709	chr4:102267552	T	C	Leg fat percentage right	-	Neale B	UKBB	European	2017	0.02688	0.002929	4.477e-20	+	331296	0	331296	1	IVNT	Neale-B_UKBB_EUR_2017
rs17309930	rs17309930	chr11:27748493	chr11:27726946	A	C	Basal metabolic rate	EFO_0007777	Neale B	UKBB	European	2017	0.01821	0.001985	4.513e-20	+	331307	0	331307	1	IVNT	Neale-B_UKBB_EUR_2017
rs12624640	rs12624640	chr20:32952125	chr20:34364319	A	G	Basal metabolic rate	EFO_0007777	Neale B	UKBB	European	2017	0.01496	0.001631	4.604e-20	+	331307	0	331307	1	IVNT	Neale-B_UKBB_EUR_2017
rs635634	rs635634	chr9:136155000	chr9:133279427	T	C	Granulocyte count	EFO_0007987	Astle W	27863252	European	2016	0.04252	0.00464	5e-20	+	-	-	-	-	unit decrease	NHGRI-EBI_GWAS_Catalog
rs635634	rs635634	chr9:136155000	chr9:133279427	T	C	Granulocyte count	EFO_0004586	Astle W	27863252	European	2016	-0.04252	0.004644	5.403e-20	-	173480	0	173480	2	IVNT	Astle-W_Blood-Cell-Traits_EUR_2016
rs9296128	rs9296128	chr6:34745682	chr6:34777905	A	G	Waist circumference	EFO_0004342	Neale B	UKBB	European	2017	0.02125	0.002321	5.625e-20	+	336639	0	336639	1	IVNT	Neale-B_UKBB_EUR_2017
rs10750766	rs10750766	chr11:65473798	chr11:65706327	A	C	Immature fraction of reticulocytes	EFO_0004586	Astle W	27863252	European	2016	0.03581	0.003914	5.75e-20	+	173480	0	173480	2	IVNT	Astle-W_Blood-Cell-Traits_EUR_2016
rs10937241	rs10937241	chr3:185822774	chr3:186104985	G	A	Impedance of whole body	-	Neale B	UKBB	European	2017	-0.02322	0.002539	5.886e-20	-	331284	0	331284	1	IVNT	Neale-B_UKBB_EUR_2017
rs10750766	rs10750766	chr11:65473798	chr11:65706327	A	C	Immature fraction of reticulocytes	EFO_0007986	Astle W	27863252	European	2016	0.03581	0.003916	6e-20	+	-	-	-	-	unit increase	NHGRI-EBI_GWAS_Catalog
rs17309930	rs17309930	chr11:27748493	chr11:27726946	A	C	Leg predicted mass left	-	Neale B	UKBB	European	2017	0.01788	0.001958	6.614e-20	+	331253	0	331253	1	IVNT	Neale-B_UKBB_EUR_2017
rs2043085	rs2043085	chr15:58680954	chr15:58388755	T	C	Triglycerides	EFO_0004530	GLGC	24097068	European	2013	0.0327	0.0034	7.809e-20	+	176147	0	176147	60	IVNT	GLGC_TG_EUR_2013
rs964184	rs964184	chr11:116648917	chr11:116778201	C	G	Metabolite levels	EFO_0004723	Inouye M	22916037	European	2012	NA	NA	8e-20	NA	-	-	-	-	-	NHGRI-EBI_GWAS_Catalog
rs1042034	rs1042034	chr2:21225281	chr2:21002409	T	C	HDL cholesterol	NCIT_C61041;NCIT_C105587	Asselbergs	23063622	European	2012	NA	NA	8.05e-20	NA	66240	-	-	-	-	GRASP
rs10889356	rs10889356	chr1:63155349	chr1:62689678	A	G	Self-reported high cholesterol	EFO_0008111	Neale B	UKBB	European	2017	-0.007617	0.0008369	8.912e-20	-	337159	41296	295863	1	risk diff	Neale-B_UKBB_EUR_2017
rs10761737	rs10761737	chr10:65052205	chr10:63292445	C	T	White blood cell count	EFO_0004586	Astle W	27863252	European	2016	-0.03307	0.003634	8.989e-20	-	173480	0	173480	2	IVNT	Astle-W_Blood-Cell-Traits_EUR_2016
rs12624640	rs12624640	chr20:32952125	chr20:34364319	A	G	Trunk predicted mass	-	Neale B	UKBB	European	2017	0.01404	0.001544	9.619e-20	+	330995	0	330995	1	IVNT	Neale-B_UKBB_EUR_2017
rs11065987	rs11065987	chr12:112072424	chr12:111634620	A	G	Basal metabolic rate	EFO_0007777	Neale B	UKBB	European	2017	0.01486	0.001635	9.797e-20	+	331307	0	331307	1	IVNT	Neale-B_UKBB_EUR_2017
rs2642438	rs2642438	chr1:220970028	chr1:220796686	A	G	LDL cholesterol levels	EFO_0004611	Spracklen CN	28334899	East Asian	2017	0.0352	0.003873	1e-19	+	-	-	-	-	unit decrease	NHGRI-EBI_GWAS_Catalog
rs998584	rs998584	chr6:43757896	chr6:43790159	C	A	Waist to hip ratio adjusted for body mass index	EFO_0007788;EFO_0008002	GIANT	28448500	European	2017	-0.0369	0.00406	1e-19	-	-	-	-	-	unit increase	NHGRI-EBI_GWAS_Catalog
rs635634	rs635634	chr9:136155000	chr9:133279427	T	C	Sum neutrophil eosinophil counts	EFO_0004833;EFO_0004842	Astle W	27863252	European	2016	0.042	0.004622	1e-19	+	-	-	-	-	unit decrease	NHGRI-EBI_GWAS_Catalog
rs2925979	rs2925979	chr16:81534790	chr16:81501185	T	C	HDL cholesterol	EFO_0004612	GLGC	24097068	European	2013	0.035	0.003851	1e-19	+	-	-	-	-	unit decrease	NHGRI-EBI_GWAS_Catalog
rs964184	rs964184	chr11:116648917	chr11:116778201	C	G	Triglycerides	-	Weissglas Volkov D	23505323	Hispanic	2013	NA	NA	1.04e-19	NA	2240	-	-	-	-	GRASP
rs7973869	rs7973869	chr12:122874284	chr12:122389737	C	G	Height	EFO_0004339	Neale B	UKBB	European	2017	0.01812	0.001995	1.095e-19	+	336474	0	336474	1	IVNT	Neale-B_UKBB_EUR_2017
rs9296128	rs9296128	chr6:34745682	chr6:34777905	A	G	Arm predicted mass left	-	Neale B	UKBB	European	2017	0.01508	0.001661	1.109e-19	+	331146	0	331146	1	IVNT	Neale-B_UKBB_EUR_2017
rs11065987	rs11065987	chr12:112072424	chr12:111634620	A	G	Myeloid white cell count	EFO_0004586	Astle W	27863252	European	2016	-0.03305	0.003641	1.11e-19	-	173480	0	173480	2	IVNT	Astle-W_Blood-Cell-Traits_EUR_2016
rs3740688	rs3740688	chr11:47380340	chr11:47358789	G	T	Arm fat percentage left	-	Neale B	UKBB	European	2017	0.01678	0.001849	1.113e-19	+	331198	0	331198	1	IVNT	Neale-B_UKBB_EUR_2017
rs17309930	rs17309930	chr11:27748493	chr11:27726946	A	C	Leg fat-free mass right	-	Neale B	UKBB	European	2017	0.01788	0.00197	1.134e-19	+	331285	0	331285	1	IVNT	Neale-B_UKBB_EUR_2017
rs12624640	rs12624640	chr20:32952125	chr20:34364319	A	G	Arm predicted mass left	-	Neale B	UKBB	European	2017	0.01414	0.001558	1.138e-19	+	331146	0	331146	1	IVNT	Neale-B_UKBB_EUR_2017
rs12624640	rs12624640	chr20:32952125	chr20:34364319	A	G	Whole body water mass	-	Neale B	UKBB	European	2017	0.01413	0.001557	1.147e-19	+	331315	0	331315	1	IVNT	Neale-B_UKBB_EUR_2017
rs2043085	rs2043085	chr15:58680954	chr15:58388755	T	C	Total cholesterol	EFO_0004574	GLGC	20686565	Mixed	2010	0.0503	0.0054	1.169e-19	+	100184	0	100184	46	Z-score	GLGC_TC_Mixed_2010
rs2043085	rs2043085	chr15:58680954	chr15:58388755	T	C	Total cholesterol	NCIT_C61032;NCIT_C105586	GLGC	20686565	Mixed	2010	NA	NA	1.169e-19	NA	100184	-	-	-	-	GRASP
rs17309930	rs17309930	chr11:27748493	chr11:27726946	A	C	Leg predicted mass right	-	Neale B	UKBB	European	2017	0.01776	0.001958	1.181e-19	+	331285	0	331285	1	IVNT	Neale-B_UKBB_EUR_2017
rs12624640	rs12624640	chr20:32952125	chr20:34364319	A	G	Whole body fat-free mass	-	Neale B	UKBB	European	2017	0.01411	0.001555	1.188e-19	+	331291	0	331291	1	IVNT	Neale-B_UKBB_EUR_2017
rs635634	rs635634	chr9:136155000	chr9:133279427	T	C	Sum neutrophil eosinophil counts	EFO_0004586	Astle W	27863252	European	2016	-0.042	0.004636	1.301e-19	-	173480	0	173480	2	IVNT	Astle-W_Blood-Cell-Traits_EUR_2016
rs199705602	rs199705602	chr6:32606584	chr6:32638807	A	G	Sum eosinophil basophil counts	EFO_0004586	Astle W	27863252	European	2016	-0.03268	0.003607	1.302e-19	-	173480	0	173480	2	IVNT	Astle-W_Blood-Cell-Traits_EUR_2016
rs2925979	rs2925979	chr16:81534790	chr16:81501185	T	C	High density lipoprotein	EFO_0004612	GLGC	24097068	European	2013	-0.0351	0.0037	1.321e-19	-	185553	0	185553	60	IVNT	GLGC_HDL_EUR_2013
rs998584	rs998584	chr6:43757896	chr6:43790159	C	A	Waist hip ratio adjusted for physical activity	EFO_0007788	GIANT	28448500	Mixed	2017	-0.0369	0.0041	1.38e-19	-	165935	0	165935	55	IVNT	GIANT_WHR-adjusted-PA_Mixed_2017
rs12624640	rs12624640	chr20:32952125	chr20:34364319	A	G	Arm predicted mass right	-	Neale B	UKBB	European	2017	0.01382	0.001527	1.432e-19	+	331216	0	331216	1	IVNT	Neale-B_UKBB_EUR_2017
rs17309930	rs17309930	chr11:27748493	chr11:27726946	A	C	Arm fat percentage right	-	Neale B	UKBB	European	2017	0.0206	0.002277	1.464e-19	+	331249	0	331249	1	IVNT	Neale-B_UKBB_EUR_2017
rs10937241	rs10937241	chr3:185822774	chr3:186104985	G	A	Impedance of leg left	-	Neale B	UKBB	European	2017	-0.02746	0.003035	1.479e-19	-	331296	0	331296	1	IVNT	Neale-B_UKBB_EUR_2017
rs998584	rs998584	chr6:43757896	chr6:43790159	C	A	Waist hip ratio adjusted for BMI in females greater than 50 years of age	EFO_0007788	GIANT	26426971	European	2015	-0.057	0.0063	1.5e-19	-	69767	0	69767	114	IVNT	GIANT_WHRadjBMI-F-GT-50_EUR_2015
rs13107325	rs13107325	chr4:103188709	chr4:102267552	T	C	Diastolic blood pressure	EFO_0006336	Neale B	UKBB	European	2017	-0.04232	0.004684	1.646e-19	-	317756	0	317756	1	IVNT	Neale-B_UKBB_EUR_2017
rs4788202	rs4788202	chr16:29978003	chr16:29966682	C	T	Impedance of arm left	-	Neale B	UKBB	European	2017	0.01552	0.001721	1.921e-19	+	331292	0	331292	1	IVNT	Neale-B_UKBB_EUR_2017
rs72959041	rs72959041	chr6:127454893	chr6:127133748	A	G	Waist to hip ratio adjusted for body mass index	EFO_0004343;EFO_0004340	GIANT	25673412	Mixed	2015	0.1755	0.01947	2e-19	+	-	-	-	-	unit increase	NHGRI-EBI_GWAS_Catalog
rs1047891	rs1047891	chr2:211540507	chr2:210675783	A	C	Impedance of arm right	-	Neale B	UKBB	European	2017	-0.01655	0.001836	2.03e-19	-	331279	0	331279	1	IVNT	Neale-B_UKBB_EUR_2017
rs13107325	rs13107325	chr4:103188709	chr4:102267552	T	C	SLC39A8 gene expression in human liver	GO_1901148	GLGC	20686565	Mixed	2010	NA	NA	3e-19	NA	100184	-	-	-	-	GRASP
rs72959041	rs72959041	chr6:127454893	chr6:127133748	A	G	Waist to hip ratio adjusted for body mass index	EFO_0004343;EFO_0004340	GIANT	25673412	Mixed	2015	0.1733	0.01932	3e-19	+	-	-	-	-	unit increase	NHGRI-EBI_GWAS_Catalog
rs12740374	rs12740374	chr1:109817590	chr1:109274968	G	T	Coronary artery disease	EFO_0000378;EFO_0001645	Howson JMM	28530674	European	2017	0.0978	0.0109	3.54e-19	+	209206	-	-	-	log OR	Howson-JMM_CHD_EUR_2017
rs635634	rs635634	chr9:136155000	chr9:133279427	T	C	Sum basophil neutrophil counts	EFO_0004586	Astle W	27863252	European	2016	-0.04147	0.00464	3.956e-19	-	173480	0	173480	2	IVNT	Astle-W_Blood-Cell-Traits_EUR_2016
rs998584	rs998584	chr6:43757896	chr6:43790159	C	A	Waist circumference adjusted for BMI in active individuals	EFO_0007789;EFO_0008002	GIANT	28448500	European	2017	-0.054	0.006042	4e-19	-	-	-	-	-	cm increase	NHGRI-EBI_GWAS_Catalog
rs635634	rs635634	chr9:136155000	chr9:133279427	T	C	Sum basophil neutrophil counts	EFO_0004833;EFO_0005090	Astle W	27863252	European	2016	0.04147	0.00464	4e-19	+	-	-	-	-	unit decrease	NHGRI-EBI_GWAS_Catalog
rs2307111	rs2307111	chr5:75003678	chr5:75707853	T	C	Arm fat percentage right	-	Neale B	UKBB	European	2017	0.01691	0.001893	4.041e-19	+	331249	0	331249	1	IVNT	Neale-B_UKBB_EUR_2017
rs34110521	rs34110521	chr18:57780326	chr18:60113094	A	G	Leg fat percentage right	-	Neale B	UKBB	European	2017	-0.01597	0.001788	4.096e-19	-	331296	0	331296	1	IVNT	Neale-B_UKBB_EUR_2017
rs9989419	rs9989419	chr16:56985139	chr16:56951227	A	G	HDL cholesterol	NCIT_C61041;NCIT_C105587	Zabaneh D	20694148	South Asian	2010	NA	NA	4.5e-19	NA	2554	-	-	-	-	GRASP
rs4939883	rs4939883	chr18:47167214	chr18:49640844	C	T	Total cholesterol	EFO_0004574	GLGC	20686565	Mixed	2010	0.0609	0.0068	4.961e-19	+	100184	0	100184	46	Z-score	GLGC_TC_Mixed_2010
rs4939883	rs4939883	chr18:47167214	chr18:49640844	C	T	Total cholesterol	NCIT_C61032;NCIT_C105586	GLGC	20686565	Mixed	2010	NA	NA	4.961e-19	NA	100184	-	-	-	-	GRASP
rs964184	rs964184	chr11:116648917	chr11:116778201	C	G	HDL cholesterol	NCIT_C61041;NCIT_C105587	Kim YJ	21909109	East Asian	2011	NA	NA	5.38e-19	NA	12545	-	-	-	-	GRASP
rs2307111	rs2307111	chr5:75003678	chr5:75707853	T	C	Total cholesterol	EFO_0004574	GLGC	20686565	Mixed	2010	-0.0467	0.0051	5.725e-19	-	100184	0	100184	46	Z-score	GLGC_TC_Mixed_2010
rs2307111	rs2307111	chr5:75003678	chr5:75707853	T	C	Total cholesterol	NCIT_C61032;NCIT_C105586	GLGC	20686565	Mixed	2010	NA	NA	5.725e-19	NA	100184	-	-	-	-	GRASP
rs13107325	rs13107325	chr4:103188709	chr4:102267552	T	C	Leg fat mass left	-	Neale B	UKBB	European	2017	0.03247	0.003655	6.423e-19	+	331275	0	331275	1	IVNT	Neale-B_UKBB_EUR_2017
rs11239538	rs11239538	chr10:45994596	chr10:45499148	C	G	High light scatter percentage of red cells	EFO_0004586	Astle W	27863252	European	2016	0.03724	0.004194	6.751e-19	+	173480	0	173480	2	IVNT	Astle-W_Blood-Cell-Traits_EUR_2016
rs59104589	rs59104589	chr2:242237902	chr2:241298487	C	T	Fibrinogen levels	EFO_0004623	de Vries PS	26561523	European	2015	NA	NA	8e-19	NA	-	-	-	-	-	NHGRI-EBI_GWAS_Catalog
rs635634	rs635634	chr9:136155000	chr9:133279427	T	C	Neutrophil count	EFO_0004833	Astle W	27863252	European	2016	0.04101	0.004629	8e-19	+	-	-	-	-	unit decrease	NHGRI-EBI_GWAS_Catalog
rs9296128	rs9296128	chr6:34745682	chr6:34777905	A	G	Leg fat percentage right	-	Neale B	UKBB	European	2017	0.01471	0.00166	8.06e-19	+	331296	0	331296	1	IVNT	Neale-B_UKBB_EUR_2017
rs1047891	rs1047891	chr2:211540507	chr2:210675783	A	C	Impedance of leg right	-	Neale B	UKBB	European	2017	-0.02093	0.002363	8.11e-19	-	331301	0	331301	1	IVNT	Neale-B_UKBB_EUR_2017
rs7973869	rs7973869	chr12:122874284	chr12:122389737	C	G	Leg predicted mass left	-	Neale B	UKBB	European	2017	0.01626	0.001836	8.315e-19	+	331253	0	331253	1	IVNT	Neale-B_UKBB_EUR_2017
rs635634	rs635634	chr9:136155000	chr9:133279427	T	C	Neutrophil count	EFO_0004586	Astle W	27863252	European	2016	-0.04101	0.004631	8.402e-19	-	173480	0	173480	2	IVNT	Astle-W_Blood-Cell-Traits_EUR_2016
rs7973869	rs7973869	chr12:122874284	chr12:122389737	C	G	Leg fat-free mass left	-	Neale B	UKBB	European	2017	0.01637	0.001849	8.48e-19	+	331258	0	331258	1	IVNT	Neale-B_UKBB_EUR_2017
rs28746832	rs28746832	chr6:32633816	chr6:32666039	G	C	Lymphocyte count	EFO_0004586	Astle W	27863252	European	2016	0.03446	0.003893	8.513e-19	+	173480	0	173480	2	IVNT	Astle-W_Blood-Cell-Traits_EUR_2016
rs9989419	rs9989419	chr16:56985139	chr16:56951227	A	G	HDL cholesterol	NCIT_C61041;NCIT_C105587	Chasman	19802338	European	2008	NA	NA	9.2e-19	NA	6382	-	-	-	-	GRASP
rs199705602	rs199705602	chr6:32606584	chr6:32638807	A	G	Eosinophil count	EFO_0004586	Astle W	27863252	European	2016	-0.03185	0.003603	9.51e-19	-	173480	0	173480	2	IVNT	Astle-W_Blood-Cell-Traits_EUR_2016
rs9296128	rs9296128	chr6:34745682	chr6:34777905	A	G	Leg fat percentage left	-	Neale B	UKBB	European	2017	0.01449	0.001639	9.876e-19	+	331278	0	331278	1	IVNT	Neale-B_UKBB_EUR_2017
rs998584	rs998584	chr6:43757896	chr6:43790159	C	A	Waist to hip ratio adjusted for BMI joint analysis for main effect and physical activity interaction	EFO_0007788;EFO_0008002	GIANT	28448500	European	2017	NA	NA	1e-18	NA	-	-	-	-	-	NHGRI-EBI_GWAS_Catalog
rs15285	rs15285	chr8:19824667	chr8:19967156	T	C	HDL cholesterol	EFO_0004612	Nagy R	28270201	European	2017	0.1092	0.01236	1e-18	+	-	-	-	-	mg/dl increase	NHGRI-EBI_GWAS_Catalog
rs2070895	rs2070895	chr15:58723939	chr15:58431740	A	G	Blood metabolite levels	EFO_0005664	Shin SY	24816252	European	2014	0.03	0.003396	1e-18	+	-	-	-	-	unit increase	NHGRI-EBI_GWAS_Catalog
rs12624640	rs12624640	chr20:32952125	chr20:34364319	A	G	Arm fat-free mass left	-	Neale B	UKBB	European	2017	0.0138	0.001564	1.109e-18	+	331159	0	331159	1	IVNT	Neale-B_UKBB_EUR_2017
rs12740374	rs12740374	chr1:109817590	chr1:109274968	G	T	Total cholesterol	EFO_0004574	Spracklen CN	28334899	East Asian	2017	0.182	0.0205	1.11e-18	+	20493	0	20493	13	IVNT	Spracklen-CN_Total-Cholesterol_EAS_2017
rs9296128	rs9296128	chr6:34745682	chr6:34777905	A	G	Arm fat-free mass left	-	Neale B	UKBB	European	2017	0.01471	0.001667	1.124e-18	+	331159	0	331159	1	IVNT	Neale-B_UKBB_EUR_2017
rs2307111	rs2307111	chr5:75003678	chr5:75707853	T	C	Leg fat percentage right	-	Neale B	UKBB	European	2017	0.0139	0.001576	1.142e-18	+	331296	0	331296	1	IVNT	Neale-B_UKBB_EUR_2017
rs2307111	rs2307111	chr5:75003678	chr5:75707853	T	C	Body fat percentage	EFO_0007800	Neale B	UKBB	European	2017	0.01683	0.001908	1.145e-18	+	331117	0	331117	1	IVNT	Neale-B_UKBB_EUR_2017
rs4788202	rs4788202	chr16:29978003	chr16:29966682	C	T	Height	EFO_0004339	Neale B	UKBB	European	2017	-0.01527	0.001732	1.204e-18	-	336474	0	336474	1	IVNT	Neale-B_UKBB_EUR_2017
rs2642438	rs2642438	chr1:220970028	chr1:220796686	A	G	Total cholesterol	EFO_0004574	GLGC	24097068	European	2013	-0.037	0.004	1.283e-18	-	179599	0	179599	60	IVNT	GLGC_TC_EUR_2013
rs998584	rs998584	chr6:43757896	chr6:43790159	C	A	Waist hip ratio in physically active females	EFO_0004343	GIANT	28448500	Mixed	2017	-0.0536	0.0061	1.44e-18	-	71973	0	71973	48	IVNT	GIANT_WHR-Active-F_Mixed_2017
rs4871603	rs4871603	chr8:126480367	chr8:125468125	C	T	Treatment with simvastatin	EFO_0007056	Neale B	UKBB	European	2017	0.007131	0.0008111	1.473e-18	+	337159	38492	298667	1	risk diff	Neale-B_UKBB_EUR_2017
rs998584	rs998584	chr6:43757896	chr6:43790159	C	A	Waist hip ratio adjusted for physical activity	EFO_0007788	GIANT	28448500	European	2017	-0.0375	0.0043	1.5e-18	-	147377	0	147377	52	IVNT	GIANT_WHR-adjusted-PA_EUR_2017
rs2307111	rs2307111	chr5:75003678	chr5:75707853	T	C	Leg fat percentage left	-	Neale B	UKBB	European	2017	0.01368	0.001556	1.528e-18	+	331278	0	331278	1	IVNT	Neale-B_UKBB_EUR_2017
rs28746832	rs28746832	chr6:32633816	chr6:32666039	G	C	Sum basophil neutrophil counts	EFO_0004586	Astle W	27863252	European	2016	0.03403	0.00388	1.752e-18	+	173480	0	173480	2	IVNT	Astle-W_Blood-Cell-Traits_EUR_2016
rs2925979	rs2925979	chr16:81534790	chr16:81501185	T	C	log Adiponectin	EFO_0004502	ADIPOGen	22479202	European	2012	-0.04418	0.004885	1.87e-18	-	29347	0	29347	18	ug/ml	ADIPOGen_Adiponectin_EUR_2012
rs1047891	rs1047891	chr2:211540507	chr2:210675783	A	C	Platelet count	EFO_0004309	Astle W	27863252	European	2016	0.03417	0.003901	2e-18	+	-	-	-	-	unit decrease	NHGRI-EBI_GWAS_Catalog
rs998584	rs998584	chr6:43757896	chr6:43790159	C	A	Hip circumference	EFO_0005093	Neale B	UKBB	European	2017	0.02112	0.002412	2.032e-18	+	336601	0	336601	1	IVNT	Neale-B_UKBB_EUR_2017
rs17309930	rs17309930	chr11:27748493	chr11:27726946	A	C	Trunk fat mass	EFO_0005409	Neale B	UKBB	European	2017	0.02639	0.003014	2.046e-18	+	331093	0	331093	1	IVNT	Neale-B_UKBB_EUR_2017
rs11065987	rs11065987	chr12:112072424	chr12:111634620	A	G	Vascular or heart problems diagnosed by doctor: high blood pressure	EFO_0004325	Neale B	UKBB	European	2017	-0.0096	0.001097	2.104e-18	-	336683	91033	245650	1	risk diff	Neale-B_UKBB_EUR_2017
rs9296128	rs9296128	chr6:34745682	chr6:34777905	A	G	Arm predicted mass right	-	Neale B	UKBB	European	2017	0.01424	0.001628	2.135e-18	+	331216	0	331216	1	IVNT	Neale-B_UKBB_EUR_2017
rs7973869	rs7973869	chr12:122874284	chr12:122389737	C	G	Basal metabolic rate	EFO_0007777	Neale B	UKBB	European	2017	0.01628	0.001862	2.244e-18	+	331307	0	331307	1	IVNT	Neale-B_UKBB_EUR_2017
rs1047891	rs1047891	chr2:211540507	chr2:210675783	A	C	Platelet count	EFO_0004586	Astle W	27863252	European	2016	-0.03417	0.003908	2.255e-18	-	173480	0	173480	2	IVNT	Astle-W_Blood-Cell-Traits_EUR_2016
rs1047891	rs1047891	chr2:211540507	chr2:210675783	A	C	Impedance of leg left	-	Neale B	UKBB	European	2017	-0.0208	0.002381	2.444e-18	-	331296	0	331296	1	IVNT	Neale-B_UKBB_EUR_2017
rs13107325	rs13107325	chr4:103188709	chr4:102267552	T	C	Intelligence multi trait analysis	EFO_0004337;EFO_0004784	Hill WD	29326435	Mixed	2018	0.05044	0.00579	3e-18	+	-	-	-	-	unit decrease	NHGRI-EBI_GWAS_Catalog
rs964184	rs964184	chr11:116648917	chr11:116778201	C	G	LDL cholesterol levels	EFO_0004611	Spracklen CN	28334899	East Asian	2017	0.0855	0.009815	3e-18	+	-	-	-	-	unit decrease	NHGRI-EBI_GWAS_Catalog
rs12740374	rs12740374	chr1:109817590	chr1:109274968	G	T	Coronary artery disease	EFO_0000378;EFO_0001645	CARDIoGRAMplusC4D	23202125	Mixed	2013	0.1133	0.01301	3.27e-18	+	194427	63746	130681	48	log OR	CARDIoGRAMplusC4D_CHD_Mixed_2013
rs12740374	rs12740374	chr1:109817590	chr1:109274968	G	T	Coronary artery disease	EFO_0000378	CARDIoGRAMplusC4D	23202125	Mixed	2013	NA	NA	3.27e-18	NA	194427	-	-	-	-	GRASP
rs1042034	rs1042034	chr2:21225281	chr2:21002409	T	C	Total cholesterol	EFO_0004574	GLGC	20686565	Mixed	2010	0.0548	0.0061	3.709e-18	+	100184	0	100184	46	Z-score	GLGC_TC_Mixed_2010
rs1042034	rs1042034	chr2:21225281	chr2:21002409	T	C	Total cholesterol	NCIT_C61032;NCIT_C105586	GLGC	20686565	Mixed	2010	NA	NA	3.709e-18	NA	100184	-	-	-	-	GRASP
rs9296128	rs9296128	chr6:34745682	chr6:34777905	A	G	Arm fat-free mass right	-	Neale B	UKBB	European	2017	0.01419	0.001634	3.775e-18	+	331221	0	331221	1	IVNT	Neale-B_UKBB_EUR_2017
rs2307111	rs2307111	chr5:75003678	chr5:75707853	T	C	Body mass index	EFO_0004340	GIANT	29273807	European	2018	0.022	0.0025	4e-18	+	449889	0	449889	112	IVNT	GIANT_BMI_EUR_2018
rs998584	rs998584	chr6:43757896	chr6:43790159	C	A	Waist to hip ratio adjusted for BMI in active individuals	EFO_0007788;EFO_0008002	GIANT	28448500	European	2017	-0.0556	0.006406	4e-18	-	-	-	-	-	unit increase	NHGRI-EBI_GWAS_Catalog
rs964184	rs964184	chr11:116648917	chr11:116778201	C	G	LDL cholesterol	EFO_0004611	Surakka I	25961943	European	2015	-0.08	0.009218	4e-18	-	-	-	-	-	SD increase	NHGRI-EBI_GWAS_Catalog
rs28746832	rs28746832	chr6:32633816	chr6:32666039	G	C	Neutrophil count	EFO_0004586	Astle W	27863252	European	2016	0.03359	0.003873	4.191e-18	+	173480	0	173480	2	IVNT	Astle-W_Blood-Cell-Traits_EUR_2016
rs34110521	rs34110521	chr18:57780326	chr18:60113094	A	G	Leg fat percentage left	-	Neale B	UKBB	European	2017	-0.01529	0.001765	4.558e-18	-	331278	0	331278	1	IVNT	Neale-B_UKBB_EUR_2017
rs17309930	rs17309930	chr11:27748493	chr11:27726946	A	C	Hip circumference	EFO_0005093	Neale B	UKBB	European	2017	0.02568	0.002964	4.596e-18	+	336601	0	336601	1	IVNT	Neale-B_UKBB_EUR_2017
rs13107325	rs13107325	chr4:103188709	chr4:102267552	T	C	Leg fat mass right	-	Neale B	UKBB	European	2017	0.03198	0.003697	5.186e-18	+	331293	0	331293	1	IVNT	Neale-B_UKBB_EUR_2017
rs2307111	rs2307111	chr5:75003678	chr5:75707853	T	C	Impedance of leg left	-	Neale B	UKBB	European	2017	-0.01962	0.002269	5.31e-18	-	331296	0	331296	1	IVNT	Neale-B_UKBB_EUR_2017
rs2070895	rs2070895	chr15:58723939	chr15:58431740	A	G	HDL cholesterol	NCIT_C61041;NCIT_C105587	Kathiresan S	19060906	European	2008	NA	NA	5.46e-18	NA	19840	-	-	-	-	GRASP
rs4788202	rs4788202	chr16:29978003	chr16:29966682	C	T	Arm fat percentage right	-	Neale B	UKBB	European	2017	-0.016	0.001854	5.964e-18	-	331249	0	331249	1	IVNT	Neale-B_UKBB_EUR_2017
rs7973869	rs7973869	chr12:122874284	chr12:122389737	C	G	Leg fat-free mass right	-	Neale B	UKBB	European	2017	0.01593	0.001848	6.7e-18	+	331285	0	331285	1	IVNT	Neale-B_UKBB_EUR_2017
rs11239538	rs11239538	chr10:45994596	chr10:45499148	C	G	High light scatter reticulocyte count	EFO_0004586	Astle W	27863252	European	2016	0.0361	0.004194	7.43e-18	+	173480	0	173480	2	IVNT	Astle-W_Blood-Cell-Traits_EUR_2016
rs79953491	rs79953491	chr2:165555539	chr2:164699029	A	G	Body fat percentage	EFO_0007800	Neale B	UKBB	European	2017	-0.02469	0.00287	7.759e-18	-	331117	0	331117	1	IVNT	Neale-B_UKBB_EUR_2017
rs7973869	rs7973869	chr12:122874284	chr12:122389737	C	G	Leg predicted mass right	-	Neale B	UKBB	European	2017	0.0158	0.001836	7.892e-18	+	331285	0	331285	1	IVNT	Neale-B_UKBB_EUR_2017
rs4871603	rs4871603	chr8:126480367	chr8:125468125	C	T	Low density lipoprotein	EFO_0004611	GLGC	24097068	European	2013	0.0342	0.0038	7.956e-18	+	170007	0	170007	60	IVNT	GLGC_LDL_EUR_2013
rs17309930	rs17309930	chr11:27748493	chr11:27726946	A	C	Arm fat percentage left	-	Neale B	UKBB	European	2017	0.01948	0.002266	8.294e-18	+	331198	0	331198	1	IVNT	Neale-B_UKBB_EUR_2017
rs7308864	rs7308864	chr12:109871179	chr12:109433374	A	G	High density lipoprotein	EFO_0004612	GLGC	24097068	European	2013	-0.0297	0.0034	8.53e-18	-	184089	0	184089	60	IVNT	GLGC_HDL_EUR_2013
rs964184	rs964184	chr11:116648917	chr11:116778201	C	G	Coronary heart disease	EFO_0001645	CARDIoGRAM	21378990	European	2011	-0.1222	0.01425	1e-17	-	-	-	-	-	log OR	NHGRI-EBI_GWAS_Catalog
rs964184	rs964184	chr11:116648917	chr11:116778201	C	G	Coronary artery disease	EFO_0000378	CARDIoGRAM	21378990	European	2011	NA	NA	1e-17	NA	-	-	-	-	-	dbGaP
rs964184	rs964184	chr11:116648917	chr11:116778201	C	G	Coronary artery disease	EFO_0000378	CARDIoGRAM	21378990	European	2011	NA	NA	1.02e-17	NA	86995	-	-	-	-	GRASP
rs964184	rs964184	chr11:116648917	chr11:116778201	C	G	Coronary artery disease	EFO_0000378	Lee JY	23364394	East Asian	2013	NA	NA	1.02e-17	NA	5714	-	-	-	-	GRASP
rs3740688	rs3740688	chr11:47380340	chr11:47358789	G	T	Arm fat percentage right	-	Neale B	UKBB	European	2017	0.01592	0.001857	1.03e-17	+	331249	0	331249	1	IVNT	Neale-B_UKBB_EUR_2017
rs9640171	rs9640171	chr7:150600845	chr7:150903757	A	G	Trunk fat-free mass	-	Neale B	UKBB	European	2017	-0.01471	0.001716	1.043e-17	-	331030	0	331030	1	IVNT	Neale-B_UKBB_EUR_2017
rs72663520	rs72663520	chr1:40003410	chr1:39537738	C	T	Leg fat-free mass right	-	Neale B	UKBB	European	2017	-0.0163	0.001902	1.05e-17	-	331285	0	331285	1	IVNT	Neale-B_UKBB_EUR_2017
rs9640171	rs9640171	chr7:150600845	chr7:150903757	A	G	Whole body water mass	-	Neale B	UKBB	European	2017	-0.01478	0.001725	1.066e-17	-	331315	0	331315	1	IVNT	Neale-B_UKBB_EUR_2017
rs9640171	rs9640171	chr7:150600845	chr7:150903757	A	G	Trunk predicted mass	-	Neale B	UKBB	European	2017	-0.0146	0.00171	1.368e-17	-	330995	0	330995	1	IVNT	Neale-B_UKBB_EUR_2017
rs34110521	rs34110521	chr18:57780326	chr18:60113094	A	G	Trunk fat percentage	-	Neale B	UKBB	European	2017	-0.02214	0.002594	1.423e-17	-	331113	0	331113	1	IVNT	Neale-B_UKBB_EUR_2017
rs12740374	rs12740374	chr1:109817590	chr1:109274968	G	T	Lp2 activity	EFO_0007733	Grallert H	22003152	European	2011	NA	NA	1.46e-17	NA	13664	-	-	-	-	GRASP
rs12740374	rs12740374	chr1:109817590	chr1:109274968	G	T	LDL cholesterol	EFO_0004195	Elbers	23236364	Mixed	2012	NA	NA	1.63e-17	NA	9813	-	-	-	-	GRASP
rs2070895	rs2070895	chr15:58723939	chr15:58431740	A	G	Total cholesterol	EFO_0004574	GLGC	24097068	European	2013	0.0548	0.0064	1.716e-17	+	93067	0	93067	60	IVNT	GLGC_TC_EUR_2013
rs998584	rs998584	chr6:43757896	chr6:43790159	C	A	Waist hip ratio in physically active indivdiuals	EFO_0004343	GIANT	28448500	Mixed	2017	-0.04	0.0047	1.83e-17	-	123660	0	123660	55	IVNT	GIANT_WHR-Active_Mixed_2017
rs72663520	rs72663520	chr1:40003410	chr1:39537738	C	T	Leg fat-free mass left	-	Neale B	UKBB	European	2017	-0.01618	0.001903	1.85e-17	-	331258	0	331258	1	IVNT	Neale-B_UKBB_EUR_2017
rs17309930	rs17309930	chr11:27748493	chr11:27726946	A	C	Whole body water mass	-	Neale B	UKBB	European	2017	0.01611	0.001896	1.966e-17	+	331315	0	331315	1	IVNT	Neale-B_UKBB_EUR_2017
rs13107325	rs13107325	chr4:103188709	chr4:102267552	T	C	Diastolic blood pressure	EFO_0006336	ICBP	21909115	European	2011	0.684	0.08053	2e-17	+	-	-	-	-	mmHg decrease	NHGRI-EBI_GWAS_Catalog
rs13107325	rs13107325	chr4:103188709	chr4:102267552	T	C	Blood pressure	EFO_0004325	ICBP	21909115	European	2011	NA	NA	2e-17	NA	-	-	-	-	-	dbGaP
rs11065987	rs11065987	chr12:112072424	chr12:111634620	A	G	Self-reported hypertension	EFO_0000537	Neale B	UKBB	European	2017	-0.009184	0.001082	2.106e-17	-	337159	87690	249469	1	risk diff	Neale-B_UKBB_EUR_2017
rs72663520	rs72663520	chr1:40003410	chr1:39537738	C	T	Leg predicted mass right	-	Neale B	UKBB	European	2017	-0.01604	0.00189	2.171e-17	-	331285	0	331285	1	IVNT	Neale-B_UKBB_EUR_2017
rs13107325	rs13107325	chr4:103188709	chr4:102267552	T	C	Diastolic blood pressure	EFO_0006336	ICBP	21909115	European	2011	NA	NA	2.3e-17	NA	69395	-	-	-	-	GRASP
rs2070895	rs2070895	chr15:58723939	chr15:58431740	A	G	Total cholesterol	EFO_0004574	GLGC	20686565	Mixed	2010	0.053	0.0064	2.525e-17	+	100184	0	100184	46	Z-score	GLGC_TC_Mixed_2010
rs2070895	rs2070895	chr15:58723939	chr15:58431740	A	G	Total cholesterol	NCIT_C61032;NCIT_C105586	GLGC	20686565	Mixed	2010	NA	NA	2.525e-17	NA	100184	-	-	-	-	GRASP
rs2307111	rs2307111	chr5:75003678	chr5:75707853	T	C	Low density lipoprotein	EFO_0004611	GLGC	20686565	Mixed	2010	-0.0451	0.0052	2.631e-17	-	95454	0	95454	46	Z-score	GLGC_LDL_Mixed_2010
rs2307111	rs2307111	chr5:75003678	chr5:75707853	T	C	LDL cholesterol	EFO_0004195	GLGC	20686565	Mixed	2010	NA	NA	2.631e-17	NA	100184	-	-	-	-	GRASP
rs7595075	rs7595075	chr2:264019	chr2:264019	A	C	Comparative height size at age 10	-	Neale B	UKBB	European	2017	0.01473	0.001742	2.697e-17	+	332021	0	332021	1	-	Neale-B_UKBB_EUR_2017
rs15285	rs15285	chr8:19824667	chr8:19967156	T	C	Triglycerides	EFO_0004530	Prins B	28887542	European	2017	-0.14	0.02	3.159e-17	-	9961	0	9961	1	IVNT	Prins-B_TG_EUR_2017
rs174566	rs174566	chr11:61592362	chr11:61824890	A	G	Total cholesterol	EFO_0004574	GLGC	24097068	European	2013	0.0445	0.0051	3.406e-17	+	92642	0	92642	60	IVNT	GLGC_TC_EUR_2013
rs4788202	rs4788202	chr16:29978003	chr16:29966682	C	T	Arm fat percentage left	-	Neale B	UKBB	European	2017	-0.01555	0.001845	3.483e-17	-	331198	0	331198	1	IVNT	Neale-B_UKBB_EUR_2017
rs10937241	rs10937241	chr3:185822774	chr3:186104985	G	A	Body mass index	EFO_0004340	Neale B	UKBB	European	2017	0.02773	0.003293	3.751e-17	+	336107	0	336107	1	IVNT	Neale-B_UKBB_EUR_2017
rs72663520	rs72663520	chr1:40003410	chr1:39537738	C	T	Leg predicted mass left	-	Neale B	UKBB	European	2017	-0.01592	0.00189	3.764e-17	-	331253	0	331253	1	IVNT	Neale-B_UKBB_EUR_2017
rs11218736	rs11218736	chr11:122523667	chr11:122652959	C	T	Lymphocyte percentage of white cells	EFO_0004586	Astle W	27863252	European	2016	-0.03451	0.004101	3.988e-17	-	173480	0	173480	2	IVNT	Astle-W_Blood-Cell-Traits_EUR_2016
rs737337	rs737337	chr19:11347493	chr19:11236817	C	T	High density lipoprotein	EFO_0004612	GLGC	24097068	European	2013	-0.0565	0.0061	4.564e-17	-	185432	0	185432	60	IVNT	GLGC_HDL_EUR_2013
rs9640171	rs9640171	chr7:150600845	chr7:150903757	A	G	Whole body fat-free mass	-	Neale B	UKBB	European	2017	-0.01447	0.001723	4.57e-17	-	331291	0	331291	1	IVNT	Neale-B_UKBB_EUR_2017
rs17309930	rs17309930	chr11:27748493	chr11:27726946	A	C	Whole body fat-free mass	-	Neale B	UKBB	European	2017	0.01589	0.001893	4.803e-17	+	331291	0	331291	1	IVNT	Neale-B_UKBB_EUR_2017
rs737337	rs737337	chr19:11347493	chr19:11236817	C	T	HDL cholesterol	EFO_0004612	GLGC	24097068	European	2013	0.056	0.006677	5e-17	+	-	-	-	-	unit decrease	NHGRI-EBI_GWAS_Catalog
rs4788202	rs4788202	chr16:29978003	chr16:29966682	C	T	Impedance of arm right	-	Neale B	UKBB	European	2017	0.01437	0.001714	5.061e-17	+	331279	0	331279	1	IVNT	Neale-B_UKBB_EUR_2017
rs17309930	rs17309930	chr11:27748493	chr11:27726946	A	C	Impedance of whole body	-	Neale B	UKBB	European	2017	-0.01914	0.002283	5.11e-17	-	331284	0	331284	1	IVNT	Neale-B_UKBB_EUR_2017
rs13107325	rs13107325	chr4:103188709	chr4:102267552	T	C	Height	EFO_0004339	Neale B	UKBB	European	2017	-0.02752	0.003285	5.366e-17	-	336474	0	336474	1	IVNT	Neale-B_UKBB_EUR_2017
rs79953491	rs79953491	chr2:165555539	chr2:164699029	A	G	Arm fat percentage left	-	Neale B	UKBB	European	2017	-0.02374	0.002833	5.431e-17	-	331198	0	331198	1	IVNT	Neale-B_UKBB_EUR_2017
rs2307111	rs2307111	chr5:75003678	chr5:75707853	T	C	Impedance of arm left	-	Neale B	UKBB	European	2017	-0.01473	0.001758	5.454e-17	-	331292	0	331292	1	IVNT	Neale-B_UKBB_EUR_2017
rs10889356	rs10889356	chr1:63155349	chr1:62689678	A	G	Low density lipoprotein	EFO_0004611	GLGC	24097068	European	2013	-0.0482	0.0055	5.948e-17	-	83125	0	83125	60	IVNT	GLGC_LDL_EUR_2013
rs998584	rs998584	chr6:43757896	chr6:43790159	C	A	Waist to hip ratio adjusted for BMI in active individuals	EFO_0007788;EFO_0008002	GIANT	28448500	European	2017	-0.0411	0.004913	6e-17	-	-	-	-	-	unit increase	NHGRI-EBI_GWAS_Catalog
rs13107325	rs13107325	chr4:103188709	chr4:102267552	T	C	Hand grip strength left	EFO_0006941	Neale B	UKBB	European	2017	-0.02788	0.003334	6.103e-17	-	335821	0	335821	1	IVNT	Neale-B_UKBB_EUR_2017
rs998584	rs998584	chr6:43757896	chr6:43790159	C	A	Waist hip ratio in physically active indivdiuals	EFO_0004343	GIANT	28448500	European	2017	-0.0411	0.0049	6.12e-17	-	112830	0	112830	52	IVNT	GIANT_WHR-Active_EUR_2017
rs10773051	rs10773051	chr12:124510391	chr12:124025844	C	T	Trunk fat percentage	-	Neale B	UKBB	European	2017	-0.02256	0.002701	6.701e-17	-	331113	0	331113	1	IVNT	Neale-B_UKBB_EUR_2017
rs1047891	rs1047891	chr2:211540507	chr2:210675783	A	C	Creatinine in urine	EFO_0007934	Neale B	UKBB	European	2017	0.02066	0.002474	6.795e-17	+	327525	0	327525	1	IVNT	Neale-B_UKBB_EUR_2017
rs635634	rs635634	chr9:136155000	chr9:133279427	T	C	Myocardial infarction	EFO_0000612	CARDIoGRAMplusC4D	26343387	Mixed	2015	0.1093	0.01309	6.817e-17	+	167181	43677	123504	48	log OR	CARDIoGRAMplusC4D_MI_Mixed_2015
rs55747707	rs55747707	chr7:73037366	chr7:73623036	A	G	Arm fat-free mass right	-	Neale B	UKBB	European	2017	0.01569	0.00188	7.142e-17	+	331221	0	331221	1	IVNT	Neale-B_UKBB_EUR_2017
rs35722851	rs35722851	chr7:130434500	chr7:130749741	C	T	Hip circumference	EFO_0005093	Neale B	UKBB	European	2017	0.0201	0.00241	7.408e-17	+	336601	0	336601	1	IVNT	Neale-B_UKBB_EUR_2017
rs7973869	rs7973869	chr12:122874284	chr12:122389737	C	G	Trunk fat mass	EFO_0005409	Neale B	UKBB	European	2017	0.02357	0.002827	7.706e-17	+	331093	0	331093	1	IVNT	Neale-B_UKBB_EUR_2017
rs2307111	rs2307111	chr5:75003678	chr5:75707853	T	C	Impedance of arm right	-	Neale B	UKBB	European	2017	-0.01458	0.00175	8.314e-17	-	331279	0	331279	1	IVNT	Neale-B_UKBB_EUR_2017
rs11065987	rs11065987	chr12:112072424	chr12:111634620	A	G	Leg fat-free mass right	-	Neale B	UKBB	European	2017	0.01346	0.001623	1.092e-16	+	331285	0	331285	1	IVNT	Neale-B_UKBB_EUR_2017
rs2307111	rs2307111	chr5:75003678	chr5:75707853	T	C	Trunk fat percentage	-	Neale B	UKBB	European	2017	0.01898	0.002288	1.094e-16	+	331113	0	331113	1	IVNT	Neale-B_UKBB_EUR_2017
rs17309930	rs17309930	chr11:27748493	chr11:27726946	A	C	Arm predicted mass left	-	Neale B	UKBB	European	2017	0.01573	0.001896	1.1e-16	+	331146	0	331146	1	IVNT	Neale-B_UKBB_EUR_2017
rs55747707	rs55747707	chr7:73037366	chr7:73623036	A	G	Arm predicted mass right	-	Neale B	UKBB	European	2017	0.01553	0.001874	1.175e-16	+	331216	0	331216	1	IVNT	Neale-B_UKBB_EUR_2017
rs11065987	rs11065987	chr12:112072424	chr12:111634620	A	G	Leg predicted mass right	-	Neale B	UKBB	European	2017	0.01336	0.001613	1.185e-16	+	331285	0	331285	1	IVNT	Neale-B_UKBB_EUR_2017
rs3740688	rs3740688	chr11:47380340	chr11:47358789	G	T	Comparative body size at age 10	-	Neale B	UKBB	European	2017	0.01384	0.001672	1.269e-16	+	331693	0	331693	1	-	Neale-B_UKBB_EUR_2017
rs17309930	rs17309930	chr11:27748493	chr11:27726946	A	C	Arm fat-free mass left	-	Neale B	UKBB	European	2017	0.01575	0.001903	1.314e-16	+	331159	0	331159	1	IVNT	Neale-B_UKBB_EUR_2017
rs174566	rs174566	chr11:61592362	chr11:61824890	A	G	Triglycerides	EFO_0004530	GLGC	24097068	European	2013	-0.0409	0.0049	1.357e-16	-	86740	0	86740	60	IVNT	GLGC_TG_EUR_2013
rs13107325	rs13107325	chr4:103188709	chr4:102267552	T	C	Gene expression	NCIT_C16608	Speliotes EK	20935630	European	2010	NA	NA	1.36e-16	NA	123865	-	-	-	-	GRASP
rs964184	rs964184	chr11:116648917	chr11:116778201	C	G	Triglycerides	-	Willer CJ	18193043	European	2008	NA	NA	1.5e-16	NA	8656	-	-	-	-	GRASP
rs12624640	rs12624640	chr20:32952125	chr20:34364319	A	G	Leg fat-free mass left	-	Neale B	UKBB	European	2017	0.01337	0.001619	1.537e-16	+	331258	0	331258	1	IVNT	Neale-B_UKBB_EUR_2017
rs3936511	rs3936511	chr5:55860781	chr5:56564954	G	A	Impedance of arm right	-	Neale B	UKBB	European	2017	-0.0179	0.00217	1.612e-16	-	331279	0	331279	1	IVNT	Neale-B_UKBB_EUR_2017
rs4846914	rs4846914	chr1:230295691	chr1:230159944	A	G	Red cell distribution width	EFO_0004586	Astle W	27863252	European	2016	0.02975	0.00361	1.716e-16	+	173480	0	173480	2	IVNT	Astle-W_Blood-Cell-Traits_EUR_2016
rs5750673	rs5750673	chr22:39110124	chr22:38714119	A	G	Pulse rate	EFO_0004326	Neale B	UKBB	European	2017	-0.02301	0.002793	1.746e-16	-	317756	0	317756	1	IVNT	Neale-B_UKBB_EUR_2017
rs2307111	rs2307111	chr5:75003678	chr5:75707853	T	C	Body mass index	EFO_0004340	GIANT	25673413	Mixed	2015	0.0242	0.0029	1.871e-16	+	339004	0	339004	125	IVNT	GIANT_BMI_Mixed_2015
rs7973869	rs7973869	chr12:122874284	chr12:122389737	C	G	Whole body fat-free mass	-	Neale B	UKBB	European	2017	0.01461	0.001776	1.901e-16	+	331291	0	331291	1	IVNT	Neale-B_UKBB_EUR_2017
rs1047891	rs1047891	chr2:211540507	chr2:210675783	A	C	Glomerular filtration rate creatinine	EFO_0005208;EFO_0004518	Gorski M	28452372	European	2017	0.0089	0.001082	2e-16	+	-	-	-	-	unit decrease	NHGRI-EBI_GWAS_Catalog
rs11185602	rs11185602	chr7:50299077	chr7:50259481	A	G	Systemic lupus erythematosus	EFO_0002690	Lessard CJ	26663301	East Asian	2016	NA	NA	2e-16	NA	-	-	-	-	-	NHGRI-EBI_GWAS_Catalog
rs11065987	rs11065987	chr12:112072424	chr12:111634620	A	G	Cholesterol total	EFO_0004574	GLGC	24097068	European	2013	-0.031	0.00377	2e-16	-	-	-	-	-	unit decrease	NHGRI-EBI_GWAS_Catalog
rs11065987	rs11065987	chr12:112072424	chr12:111634620	A	G	Total cholesterol	EFO_0004574	GLGC	24097068	European	2013	0.0309	0.0036	2.088e-16	+	187309	0	187309	60	IVNT	GLGC_TC_EUR_2013
rs9640171	rs9640171	chr7:150600845	chr7:150903757	A	G	Arm predicted mass left	-	Neale B	UKBB	European	2017	-0.01418	0.001726	2.094e-16	-	331146	0	331146	1	IVNT	Neale-B_UKBB_EUR_2017
rs1471741	rs1471741	chr3:136328268	chr3:136609426	T	C	Impedance of arm right	-	Neale B	UKBB	European	2017	0.01599	0.001946	2.1e-16	+	331279	0	331279	1	IVNT	Neale-B_UKBB_EUR_2017
rs7973869	rs7973869	chr12:122874284	chr12:122389737	C	G	Whole body water mass	-	Neale B	UKBB	European	2017	0.01461	0.001778	2.159e-16	+	331315	0	331315	1	IVNT	Neale-B_UKBB_EUR_2017
rs9640171	rs9640171	chr7:150600845	chr7:150903757	A	G	Basal metabolic rate	EFO_0007777	Neale B	UKBB	European	2017	-0.01482	0.001806	2.384e-16	-	331307	0	331307	1	IVNT	Neale-B_UKBB_EUR_2017
rs2256609	rs2256609	chr22:21925017	chr22:21570728	A	G	Mean corpuscular hemoglobin	EFO_0004586	Astle W	27863252	European	2016	0.03693	0.004503	2.389e-16	+	173480	0	173480	2	IVNT	Astle-W_Blood-Cell-Traits_EUR_2016
rs10773051	rs10773051	chr12:124510391	chr12:124025844	C	T	Hip circumference	EFO_0005093	Neale B	UKBB	European	2017	-0.02382	0.00291	2.676e-16	-	336601	0	336601	1	IVNT	Neale-B_UKBB_EUR_2017
rs12624640	rs12624640	chr20:32952125	chr20:34364319	A	G	Leg predicted mass left	-	Neale B	UKBB	European	2017	0.01313	0.001608	3.332e-16	+	331253	0	331253	1	IVNT	Neale-B_UKBB_EUR_2017
rs9296128	rs9296128	chr6:34745682	chr6:34777905	A	G	Trunk fat-free mass	-	Neale B	UKBB	European	2017	0.01347	0.001652	3.392e-16	+	331030	0	331030	1	IVNT	Neale-B_UKBB_EUR_2017
rs15285	rs15285	chr8:19824667	chr8:19967156	T	C	High density lipoprotein	EFO_0004612	Spracklen CN	28334899	East Asian	2017	0.1171	0.0141	3.41e-16	+	19688	0	19688	13	IVNT	Spracklen-CN_HDL_EAS_2017
rs72959041	rs72959041	chr6:127454893	chr6:127133748	A	G	Heel bone mineral density	EFO_0009270	Neale B	UKBB	European	2017	0.05869	0.0072	3.608e-16	+	194398	0	194398	1	IVNT	Neale-B_UKBB_EUR_2017
rs9296128	rs9296128	chr6:34745682	chr6:34777905	A	G	Trunk predicted mass	-	Neale B	UKBB	European	2017	0.01342	0.001646	3.669e-16	+	330995	0	330995	1	IVNT	Neale-B_UKBB_EUR_2017
rs2792751	rs2792751	chr10:113940329	chr10:112180571	C	T	High density lipoprotein	EFO_0004612	GLGC	24097068	European	2013	-0.0334	0.0038	3.829e-16	-	176875	0	176875	60	IVNT	GLGC_HDL_EUR_2013
rs2307111	rs2307111	chr5:75003678	chr5:75707853	T	C	Impedance of leg right	-	Neale B	UKBB	European	2017	-0.01833	0.002252	4.026e-16	-	331301	0	331301	1	IVNT	Neale-B_UKBB_EUR_2017
rs11065987	rs11065987	chr12:112072424	chr12:111634620	A	G	Granulocyte count	EFO_0004586	Astle W	27863252	European	2016	-0.02954	0.003632	4.195e-16	-	173480	0	173480	2	IVNT	Astle-W_Blood-Cell-Traits_EUR_2016
rs4846914	rs4846914	chr1:230295691	chr1:230159944	A	G	HDL cholesterol	NCIT_C61041;NCIT_C105587	Asselbergs	23063622	European	2012	NA	NA	4.28e-16	NA	66240	-	-	-	-	GRASP
rs2269434	rs2269434	chr11:47360412	chr11:47338861	T	C	Height	EFO_0004339	Neale B	UKBB	European	2017	-0.01471	0.001811	4.54e-16	-	336474	0	336474	1	IVNT	Neale-B_UKBB_EUR_2017
rs7973869	rs7973869	chr12:122874284	chr12:122389737	C	G	Whole body fat mass	-	Neale B	UKBB	European	2017	0.02222	0.00274	5.134e-16	+	330762	0	330762	1	IVNT	Neale-B_UKBB_EUR_2017
rs7973869	rs7973869	chr12:122874284	chr12:122389737	C	G	Hip circumference	EFO_0005093	Neale B	UKBB	European	2017	0.02255	0.002781	5.159e-16	+	336601	0	336601	1	IVNT	Neale-B_UKBB_EUR_2017
rs12624640	rs12624640	chr20:32952125	chr20:34364319	A	G	Weight	EFO_0004338	Neale B	UKBB	European	2017	0.01742	0.002149	5.162e-16	+	336227	0	336227	1	IVNT	Neale-B_UKBB_EUR_2017
rs11065987	rs11065987	chr12:112072424	chr12:111634620	A	G	Impedance of arm left	-	Neale B	UKBB	European	2017	-0.01409	0.001741	6.009e-16	-	331292	0	331292	1	IVNT	Neale-B_UKBB_EUR_2017
rs4939883	rs4939883	chr18:47167214	chr18:49640844	C	T	Lipid metabolism phenotypes	EFO_0004529	Chasman DI	19936222	European	2009	NA	NA	7e-16	NA	-	-	-	-	-	NHGRI-EBI_GWAS_Catalog
rs2642438	rs2642438	chr1:220970028	chr1:220796686	A	G	Low density lipoprotein	EFO_0004611	GLGC	24097068	European	2013	-0.0352	0.0042	7.318e-16	-	165470	0	165470	60	IVNT	GLGC_LDL_EUR_2013
rs4939883	rs4939883	chr18:47167214	chr18:49640844	C	T	HDL cholesterol lipoprotein fraction concentration by NMR	EFO_0004612	Chasman DI	19936222	European	2009	NA	NA	7.37e-16	NA	17296	-	-	-	-	GRASP
rs55747707	rs55747707	chr7:73037366	chr7:73623036	A	G	Reticulocyte count	EFO_0004586	Astle W	27863252	European	2016	-0.0361	0.004478	7.574e-16	-	173480	0	173480	2	IVNT	Astle-W_Blood-Cell-Traits_EUR_2016
rs13107325	rs13107325	chr4:103188709	chr4:102267552	T	C	Impedance of leg right	-	Neale B	UKBB	European	2017	-0.03371	0.004184	7.824e-16	-	331301	0	331301	1	IVNT	Neale-B_UKBB_EUR_2017
rs12740374	rs12740374	chr1:109817590	chr1:109274968	G	T	Metabolic syndrome domains Atherogenic Dyslipidemia PC1	NCIT_C84442	Avery	22022282	Mixed	2011	NA	NA	8e-16	NA	25755	-	-	-	-	GRASP
rs79953491	rs79953491	chr2:165555539	chr2:164699029	A	G	Arm fat percentage right	-	Neale B	UKBB	European	2017	-0.02291	0.002846	8.359e-16	-	331249	0	331249	1	IVNT	Neale-B_UKBB_EUR_2017
rs2256609	rs2256609	chr22:21925017	chr22:21570728	A	G	Sitting height	EFO_0004339	Neale B	UKBB	European	2017	0.01921	0.00239	9.167e-16	+	336172	0	336172	1	IVNT	Neale-B_UKBB_EUR_2017
rs11065987	rs11065987	chr12:112072424	chr12:111634620	A	G	Coronary artery disease	EFO_0000378;EFO_0001645	van der Harst P	29212778	Mixed	2018	-0.058	0.00722	9.5e-16	-	296525	34541	261984	1	log OR	van-der-Harst-P_CAD-UKBB_Mixed_2018
rs3936511	rs3936511	chr5:55860781	chr5:56564954	G	A	Impedance of arm left	-	Neale B	UKBB	European	2017	-0.0175	0.002179	9.502e-16	-	331292	0	331292	1	IVNT	Neale-B_UKBB_EUR_2017
rs1047891	rs1047891	chr2:211540507	chr2:210675783	A	C	Chronic kidney disease	EFO_0004617;EFO_0003884	CKDGen	20383146	European	2010	0.01	0.001246	1e-15	+	-	-	-	-	ml/min/1.73m2 decrease	NHGRI-EBI_GWAS_Catalog
rs1047891	rs1047891	chr2:211540507	chr2:210675783	A	C	Creatinine	NCIT_C399;CHEBI_16737	CKDGen	20383146	European	2010	NA	NA	1e-15	NA	-	-	-	-	-	dbGaP
rs13107325	rs13107325	chr4:103188709	chr4:102267552	T	C	HDL cholesterol	EFO_0004612	GLGC	24097068	European	2013	0.071	0.008845	1e-15	+	-	-	-	-	unit decrease	NHGRI-EBI_GWAS_Catalog
rs150844304	rs150844304	chr15:43726625	chr15:43434427	A	C	Triglycerides	EFO_0004530	van Leeuwen EM	27036123	Mixed	2016	0.066	0.008222	1e-15	+	-	-	-	-	unit decrease	NHGRI-EBI_GWAS_Catalog
rs9989419	rs9989419	chr16:56985139	chr16:56951227	A	G	Total cholesterol	EFO_0004574	GLGC	24097068	European	2013	-0.0319	0.0037	1.026e-15	-	177683	0	177683	60	IVNT	GLGC_TC_EUR_2013
rs174566	rs174566	chr11:61592362	chr11:61824890	A	G	Granulocyte percentage of myeloid white cells	EFO_0004586	Astle W	27863252	European	2016	0.02999	0.003738	1.029e-15	+	173480	0	173480	2	IVNT	Astle-W_Blood-Cell-Traits_EUR_2016
rs13107325	rs13107325	chr4:103188709	chr4:102267552	T	C	High density lipoprotein	EFO_0004612	GLGC	24097068	European	2013	-0.0708	0.0078	1.065e-15	-	179316	0	179316	60	IVNT	GLGC_HDL_EUR_2013
rs9640171	rs9640171	chr7:150600845	chr7:150903757	A	G	Arm fat-free mass left	-	Neale B	UKBB	European	2017	-0.01389	0.001732	1.074e-15	-	331159	0	331159	1	IVNT	Neale-B_UKBB_EUR_2017
rs12624640	rs12624640	chr20:32952125	chr20:34364319	A	G	Leg fat-free mass right	-	Neale B	UKBB	European	2017	0.01297	0.001619	1.123e-15	+	331285	0	331285	1	IVNT	Neale-B_UKBB_EUR_2017
rs55747707	rs55747707	chr7:73037366	chr7:73623036	A	G	Reticulocyte fraction of red cells	EFO_0004586	Astle W	27863252	European	2016	-0.03585	0.004475	1.13e-15	-	173480	0	173480	2	IVNT	Astle-W_Blood-Cell-Traits_EUR_2016
rs12740374	rs12740374	chr1:109817590	chr1:109274968	G	T	Low density lipoprotein	EFO_0004611	Prins B	28887542	European	2017	0.14	0.02	1.147e-15	+	9961	0	9961	1	IVNT	Prins-B_LDL_EUR_2017
rs12624640	rs12624640	chr20:32952125	chr20:34364319	A	G	Leg predicted mass right	-	Neale B	UKBB	European	2017	0.01288	0.001608	1.188e-15	+	331285	0	331285	1	IVNT	Neale-B_UKBB_EUR_2017
rs1047891	rs1047891	chr2:211540507	chr2:210675783	A	C	Serum creatinine estimated glomerular filtration rate eGFR	NCIT_C110935;HP_0012213	CKDGen	20383146	European	2010	NA	NA	1.2e-15	NA	67093	-	-	-	-	GRASP
rs12624640	rs12624640	chr20:32952125	chr20:34364319	A	G	Height	EFO_0004339	GIANT	25282103	European	2014	0.024	0.003	1.2e-15	+	252499	0	252499	79	Z-score	GIANT_Height_EUR_2014
rs17309930	rs17309930	chr11:27748493	chr11:27726946	A	C	Impedance of leg left	-	Neale B	UKBB	European	2017	-0.02181	0.00273	1.364e-15	-	331296	0	331296	1	IVNT	Neale-B_UKBB_EUR_2017
rs11065987	rs11065987	chr12:112072424	chr12:111634620	A	G	Diastolic blood pressure	EFO_0006336	BPExome	27618447	Mixed	2016	NA	NA	1.385e-15	NA	192763	0	192763	51	INVT	BPExome_DBP_Mixed_2016
rs11065987	rs11065987	chr12:112072424	chr12:111634620	A	G	Leg fat-free mass left	-	Neale B	UKBB	European	2017	0.01296	0.001624	1.467e-15	+	331258	0	331258	1	IVNT	Neale-B_UKBB_EUR_2017
rs12740374	rs12740374	chr1:109817590	chr1:109274968	G	T	Myocardial infarction	EFO_0000612	CARDIoGRAMplusC4D	26343387	Mixed	2015	0.1006	0.01262	1.52e-15	+	167181	43677	123504	48	log OR	CARDIoGRAMplusC4D_MI_Mixed_2015
rs12740374	rs12740374	chr1:109817590	chr1:109274968	G	T	High density lipoprotein	EFO_0004612	GLGC	24097068	European	2013	-0.0343	0.0041	1.687e-15	-	186888	0	186888	60	IVNT	GLGC_HDL_EUR_2013
rs1065853	rs1065853	chr19:45413233	chr19:44909976	G	T	Reticulocyte fraction of red cells	EFO_0004586	Astle W	27863252	European	2016	0.05538	0.006958	1.74e-15	+	173480	0	173480	2	IVNT	Astle-W_Blood-Cell-Traits_EUR_2016
rs17309930	rs17309930	chr11:27748493	chr11:27726946	A	C	Impedance of leg right	-	Neale B	UKBB	European	2017	-0.02154	0.002709	1.849e-15	-	331301	0	331301	1	IVNT	Neale-B_UKBB_EUR_2017
rs55747707	rs55747707	chr7:73037366	chr7:73623036	A	G	High light scatter reticulocyte count	EFO_0004586	Astle W	27863252	European	2016	-0.03553	0.00447	1.875e-15	-	173480	0	173480	2	IVNT	Astle-W_Blood-Cell-Traits_EUR_2016
rs964184	rs964184	chr11:116648917	chr11:116778201	C	G	Treatment with ezetimibe	EFO_0007056	Neale B	UKBB	European	2017	-0.002192	0.0002759	1.956e-15	-	337159	1997	335162	1	risk diff	Neale-B_UKBB_EUR_2017
rs11065987	rs11065987	chr12:112072424	chr12:111634620	A	G	Sum neutrophil eosinophil counts	EFO_0004586	Astle W	27863252	European	2016	-0.0288	0.003626	1.985e-15	-	173480	0	173480	2	IVNT	Astle-W_Blood-Cell-Traits_EUR_2016
rs367070	rs367070	chr19:54800500	chr19:54296648	A	G	High density lipoprotein	EFO_0004612	GLGC	24097068	European	2013	-0.0514	0.0058	2.137e-15	-	90419	0	90419	60	IVNT	GLGC_HDL_EUR_2013
rs55747707	rs55747707	chr7:73037366	chr7:73623036	A	G	Trunk predicted mass	-	Neale B	UKBB	European	2017	0.01499	0.001895	2.503e-15	+	330995	0	330995	1	IVNT	Neale-B_UKBB_EUR_2017
rs11065987	rs11065987	chr12:112072424	chr12:111634620	A	G	Leg predicted mass left	-	Neale B	UKBB	European	2017	0.01274	0.001613	2.862e-15	+	331253	0	331253	1	IVNT	Neale-B_UKBB_EUR_2017
rs2792751	rs2792751	chr10:113940329	chr10:112180571	C	T	Total cholesterol	EFO_0004574	GLGC	24097068	European	2013	-0.0316	0.004	2.934e-15	-	177265	0	177265	60	IVNT	GLGC_TC_EUR_2013
rs998584	rs998584	chr6:43757896	chr6:43790159	C	A	Triglycerides	EFO_0004530	GLGC	24097068	European	2013	-0.49	0.0621	3e-15	-	-	-	-	-	mg/dL increase	NHGRI-EBI_GWAS_Catalog
rs998584	rs998584	chr6:43757896	chr6:43790159	C	A	Triglycerides	EFO_0004530	GLGC	24097068	European	2013	-0.0293	0.0037	3.424e-15	-	174573	0	174573	60	IVNT	GLGC_TG_EUR_2013
rs12740374	rs12740374	chr1:109817590	chr1:109274968	G	T	Chronic ischaemic heart disease	EFO_0001645	Neale B	UKBB	European	2017	0.00365	0.0004636	3.499e-15	+	337199	8755	328444	1	risk diff	Neale-B_UKBB_EUR_2017
rs2070895	rs2070895	chr15:58723939	chr15:58431740	A	G	HDL cholesterol female	NCIT_C61041;NCIT_C105587	Musunuru	22629316	Mixed	2012	NA	NA	3.57e-15	NA	44957	-	-	-	-	GRASP
rs2941520	rs2941520	chr17:37903730	chr17:39747477	T	C	No blood clot, bronchitis, emphysema, asthma, rhinitis, eczema or allergy diagnosed by doctor	-	Neale B	UKBB	European	2017	-0.009722	0.001235	3.574e-15	-	336782	228530	108252	1	risk diff	Neale-B_UKBB_EUR_2017
rs1990760	rs1990760	chr2:163124051	chr2:162267541	C	T	IgA deficiency	EFO_1001929	Bronson P	27723758	European	2016	-0.361	0.04591	3.718e-15	-	6487	1635	4852	7	log OR	Bronson-P_IgAD_EUR_2016
rs1990760	rs1990760	chr2:163124051	chr2:162267541	C	T	Selective IgA deficiency	EFO_1001929	Bronson P	27723758	European	2016	NA	NA	4e-15	NA	-	-	-	-	-	NHGRI-EBI_GWAS_Catalog
rs2043085	rs2043085	chr15:58680954	chr15:58388755	T	C	Advanced age related macular degeneration	EFO_1001492;EFO_0001365;EFO_0004683	Fritsche LG	26691988	Mixed	2015	NA	NA	4e-15	NA	-	-	-	-	-	NHGRI-EBI_GWAS_Catalog
rs116843064	rs116843064	chr19:8429323	chr19:8364439	A	G	Triglycerides	EFO_0004530	Surakka I	25961943	European	2015	-0.183	0.0233	4e-15	-	-	-	-	-	SD increase	NHGRI-EBI_GWAS_Catalog
rs2256609	rs2256609	chr22:21925017	chr22:21570728	A	G	High light scatter percentage of red cells	EFO_0004586	Astle W	27863252	European	2016	0.03581	0.00457	4.589e-15	+	173480	0	173480	2	IVNT	Astle-W_Blood-Cell-Traits_EUR_2016
rs10750766	rs10750766	chr11:65473798	chr11:65706327	A	C	High light scatter reticulocyte count	EFO_0004586	Astle W	27863252	European	2016	0.03098	0.003953	4.641e-15	+	173480	0	173480	2	IVNT	Astle-W_Blood-Cell-Traits_EUR_2016
rs998584	rs998584	chr6:43757896	chr6:43790159	C	A	Waist hip ratio	EFO_0004343	GIANT	25673412	Mixed	2015	-0.029	0.0036	4.8e-15	-	204068	0	204068	101	IVNT	GIANT_WHR_Mixed_2015
rs998584	rs998584	chr6:43757896	chr6:43790159	C	A	Waist hip ratio	EFO_0004343	GIANT	25673412	European	2015	-0.029	0.0037	5e-15	-	193299	0	193299	101	IVNT	GIANT_WHR_EUR_2015
rs10750766	rs10750766	chr11:65473798	chr11:65706327	A	C	High light scatter reticulocyte count	EFO_0007986	Astle W	27863252	European	2016	0.03098	0.003958	5e-15	+	-	-	-	-	unit increase	NHGRI-EBI_GWAS_Catalog
rs11075253	rs11075253	chr16:15148646	chr16:15054789	A	C	Lipid metabolism phenotypes	EFO_0004529	Kettunen J	22286219	European	2012	NA	NA	5e-15	NA	-	-	-	-	-	NHGRI-EBI_GWAS_Catalog
rs11075253	rs11075253	chr16:15148646	chr16:15054789	A	C	Lipid metabolism	HP_0003119	Kettunen J	22286219	European	2012	NA	NA	5e-15	NA	-	-	-	-	-	dbGaP
rs55747707	rs55747707	chr7:73037366	chr7:73623036	A	G	Trunk fat-free mass	-	Neale B	UKBB	European	2017	0.01487	0.001901	5.168e-15	+	331030	0	331030	1	IVNT	Neale-B_UKBB_EUR_2017
rs3936511	rs3936511	chr5:55860781	chr5:56564954	G	A	Triglycerides	EFO_0004530	GLGC	24097068	European	2013	0.037	0.0045	5.441e-15	+	177044	0	177044	60	IVNT	GLGC_TG_EUR_2013
rs13107325	rs13107325	chr4:103188709	chr4:102267552	T	C	Fluid intelligence score	-	Neale B	UKBB	European	2017	-0.1339	0.01714	5.643e-15	-	108818	0	108818	1	-	Neale-B_UKBB_EUR_2017
rs964184	rs964184	chr11:116648917	chr11:116778201	C	G	Platelet count	EFO_0004586	Astle W	27863252	European	2016	0.04182	0.005356	5.809e-15	+	173480	0	173480	2	IVNT	Astle-W_Blood-Cell-Traits_EUR_2016
rs9640171	rs9640171	chr7:150600845	chr7:150903757	A	G	Leg fat-free mass right	-	Neale B	UKBB	European	2017	-0.01399	0.001793	6.158e-15	-	331285	0	331285	1	IVNT	Neale-B_UKBB_EUR_2017
rs12679749	rs12679749	chr8:116602459	chr8:115590232	C	T	Sitting height	EFO_0004339	Neale B	UKBB	European	2017	-0.01482	0.0019	6.181e-15	-	336172	0	336172	1	IVNT	Neale-B_UKBB_EUR_2017
rs2070895	rs2070895	chr15:58723939	chr15:58431740	A	G	Triglycerides	-	Asselbergs	23063622	European	2012	NA	NA	6.29e-15	NA	66240	-	-	-	-	GRASP
rs55747707	rs55747707	chr7:73037366	chr7:73623036	A	G	High light scatter percentage of red cells	EFO_0004586	Astle W	27863252	European	2016	-0.03483	0.004469	6.535e-15	-	173480	0	173480	2	IVNT	Astle-W_Blood-Cell-Traits_EUR_2016
rs4846914	rs4846914	chr1:230295691	chr1:230159944	A	G	Triglycerides	-	Kathiresan S	18193044	Mixed	2008	NA	NA	7e-15	NA	2758	-	-	-	-	GRASP
rs4846914	rs4846914	chr1:230295691	chr1:230159944	A	G	Triglycerides	EFO_0004530	Kathiresan S	18193044	Mixed	2008	-0.08	0.01028	7e-15	-	-	-	-	-	% SD higher	NHGRI-EBI_GWAS_Catalog
rs4846914	rs4846914	chr1:230295691	chr1:230159944	A	G	Triglycerides	-	Kathiresan S	18193044	Mixed	2008	NA	NA	7e-15	NA	-	-	-	-	-	dbGaP
rs9987289	rs9987289	chr8:9183358	chr8:9325848	A	G	LDL cholesterol	EFO_0004611	GLGC	20686565	Mixed	2010	2.22	0.2852	7e-15	+	-	-	-	-	mg/dL decrease	NHGRI-EBI_GWAS_Catalog
rs9987289	rs9987289	chr8:9183358	chr8:9325848	A	G	Cholesterol ldl	EFO_0004195	GLGC	20686565	Mixed	2010	NA	NA	7e-15	NA	-	-	-	-	-	dbGaP
rs3803800	rs3803800	chr17:7462969	chr17:7559652	A	G	Non albumin protein levels	EFO_0004747	Osman W	22558069	East Asian	2012	0.104	0.01336	7e-15	+	-	-	-	-	unit increase	NHGRI-EBI_GWAS_Catalog
rs3803800	rs3803800	chr17:7462969	chr17:7559652	A	G	Blood proteins	-	Osman W	22558069	East Asian	2012	NA	NA	7e-15	NA	-	-	-	-	-	dbGaP
rs4939883	rs4939883	chr18:47167214	chr18:49640844	C	T	HDL cholesterol	NCIT_C61041;NCIT_C105587	Kathiresan S	19060906	European	2008	NA	NA	7e-15	NA	19840	-	-	-	-	GRASP
rs4939883	rs4939883	chr18:47167214	chr18:49640844	C	T	HDL cholesterol	NCIT_C61041;NCIT_C105587	Lettre G	21347282	African	2011	NA	NA	7e-15	NA	8090	-	-	-	-	GRASP
rs4939883	rs4939883	chr18:47167214	chr18:49640844	C	T	HDL cholesterol	EFO_0004612	Kathiresan S	19060906	European	2008	-0.14	0.01798	7e-15	-	-	-	-	-	SD decrease	NHGRI-EBI_GWAS_Catalog
rs4939883	rs4939883	chr18:47167214	chr18:49640844	C	T	Cholesterol hdl	-	Kathiresan S	19060906	European	2008	NA	NA	7e-15	NA	-	-	-	-	-	dbGaP
rs10773051	rs10773051	chr12:124510391	chr12:124025844	C	T	Body fat percentage	EFO_0007800	Neale B	UKBB	European	2017	-0.01754	0.002253	7.012e-15	-	331117	0	331117	1	IVNT	Neale-B_UKBB_EUR_2017
rs3803800	rs3803800	chr17:7462969	chr17:7559652	A	G	Serum non albumin protein	EFO_0004568	Osman W	22558069	East Asian	2012	NA	NA	7.2e-15	NA	9103	-	-	-	-	GRASP
rs72663520	rs72663520	chr1:40003410	chr1:39537738	C	T	Red cell distribution width	EFO_0004586	Astle W	27863252	European	2016	-0.03276	0.004213	7.447e-15	-	173480	0	173480	2	IVNT	Astle-W_Blood-Cell-Traits_EUR_2016
rs10773051	rs10773051	chr12:124510391	chr12:124025844	C	T	Arm fat percentage left	-	Neale B	UKBB	European	2017	-0.01729	0.002225	7.722e-15	-	331198	0	331198	1	IVNT	Neale-B_UKBB_EUR_2017
rs13107325	rs13107325	chr4:103188709	chr4:102267552	T	C	Self-reported osteoarthritis	EFO_0002506	Neale B	UKBB	European	2017	0.009966	0.001282	7.791e-15	+	337159	28257	308902	1	risk diff	Neale-B_UKBB_EUR_2017
rs964184	rs964184	chr11:116648917	chr11:116778201	C	G	Blood metabolite levels	EFO_0005664	Shin SY	24816252	European	2014	NA	NA	8e-15	NA	-	-	-	-	-	NHGRI-EBI_GWAS_Catalog
rs964184	rs964184	chr11:116648917	chr11:116778201	C	G	Coronary artery disease	EFO_0000378	van der Harst P	29212778	Mixed	2018	0.071	0.009141	8e-15	+	-	-	-	-	unit decrease	NHGRI-EBI_GWAS_Catalog
rs964184	rs964184	chr11:116648917	chr11:116778201	C	G	Coronary artery disease	EFO_0000378	van der Harst P	29212778	Mixed	2018	0.0705	0.009076	8e-15	+	-	-	-	-	unit decrease	NHGRI-EBI_GWAS_Catalog
rs10761737	rs10761737	chr10:65052205	chr10:63292445	C	T	Impedance of arm right	-	Neale B	UKBB	European	2017	0.01347	0.001735	8.323e-15	+	331279	0	331279	1	IVNT	Neale-B_UKBB_EUR_2017
rs4788202	rs4788202	chr16:29978003	chr16:29966682	C	T	Comparative height size at age 10	-	Neale B	UKBB	European	2017	-0.01289	0.001664	9.428e-15	-	332021	0	332021	1	-	Neale-B_UKBB_EUR_2017
rs147627829	rs147627829	chr6:34335088	chr6:34367311	A	G	Forced expiratory volume in 1-second, best measure	EFO_0004314	Neale B	UKBB	European	2017	0.04356	0.005626	9.713e-15	+	255492	0	255492	1	IVNT	Neale-B_UKBB_EUR_2017
rs2229357	rs2229357	chr12:57843711	chr12:57449928	A	G	Self-reported gout	EFO_0004274	Neale B	UKBB	European	2017	-0.002582	0.0003336	9.807e-15	-	337159	4807	332352	1	risk diff	Neale-B_UKBB_EUR_2017
rs15285	rs15285	chr8:19824667	chr8:19967156	T	C	Red cell distribution width	EFO_0004586	Astle W	27863252	European	2016	0.0302	0.003901	9.815e-15	+	173480	0	173480	2	IVNT	Astle-W_Blood-Cell-Traits_EUR_2016
rs2269434	rs2269434	chr11:47360412	chr11:47338861	T	C	Vascular or heart problems diagnosed by doctor: high blood pressure	EFO_0004325	Neale B	UKBB	European	2017	0.008777	0.001134	9.873e-15	+	336683	91033	245650	1	risk diff	Neale-B_UKBB_EUR_2017
rs2298632	rs2298632	chr1:23710475	chr1:23383982	T	C	QT interval	EFO_0004682	Arking DE	24952745	European	2014	0.7	0.09045	1e-14	+	-	-	-	-	unit increase	NHGRI-EBI_GWAS_Catalog
rs998584	rs998584	chr6:43757896	chr6:43790159	C	A	Waist circumference adjusted for BMI joint analysis main effects and physical activity interaction	EFO_0007789;EFO_0008002	GIANT	28448500	European	2017	NA	NA	1e-14	NA	-	-	-	-	-	NHGRI-EBI_GWAS_Catalog
rs9987289	rs9987289	chr8:9183358	chr8:9325848	A	G	PPP1R3B gene expression in human liver	GO_1901148	GLGC	20686565	Mixed	2010	NA	NA	1e-14	NA	100184	-	-	-	-	GRASP
rs2256609	rs2256609	chr22:21925017	chr22:21570728	A	G	Reticulocyte fraction of red cells	EFO_0004586	Astle W	27863252	European	2016	0.03538	0.004574	1.033e-14	+	173480	0	173480	2	IVNT	Astle-W_Blood-Cell-Traits_EUR_2016
rs998584	rs998584	chr6:43757896	chr6:43790159	C	A	Waist circumference adjusted for BMI	EFO_0004342	GIANT	25673412	Mixed	2015	-0.028	0.0037	1.1e-14	-	221578	0	221578	109	IVNT	GIANT_WCadjBMI_Mixed_2015
rs55747707	rs55747707	chr7:73037366	chr7:73623036	A	G	Whole body water mass	-	Neale B	UKBB	European	2017	0.01476	0.001911	1.149e-14	+	331315	0	331315	1	IVNT	Neale-B_UKBB_EUR_2017
rs28746832	rs28746832	chr6:32633816	chr6:32666039	G	C	Eosinophil percentage of white cells	EFO_0004586	Astle W	27863252	European	2016	0.02972	0.003852	1.213e-14	+	173480	0	173480	2	IVNT	Astle-W_Blood-Cell-Traits_EUR_2016
rs11789603	rs11789603	chr9:107647019	chr9:104884738	C	T	High density lipoprotein	EFO_0004612	GLGC	20686565	Mixed	2010	-0.0699	0.0087	1.379e-14	-	99900	0	99900	46	Z-score	GLGC_HDL_Mixed_2010
rs11789603	rs11789603	chr9:107647019	chr9:104884738	C	T	HDL cholesterol	NCIT_C61041;NCIT_C105587	GLGC	20686565	Mixed	2010	NA	NA	1.379e-14	NA	100184	-	-	-	-	GRASP
rs9640171	rs9640171	chr7:150600845	chr7:150903757	A	G	Leg predicted mass right	-	Neale B	UKBB	European	2017	-0.01369	0.001782	1.573e-14	-	331285	0	331285	1	IVNT	Neale-B_UKBB_EUR_2017
rs10761737	rs10761737	chr10:65052205	chr10:63292445	C	T	Qualifications: none	EFO_0004784	Neale B	UKBB	European	2017	-0.007204	0.0009378	1.581e-14	-	334070	57567	276503	1	risk diff	Neale-B_UKBB_EUR_2017
rs2925979	rs2925979	chr16:81534790	chr16:81501185	T	C	Adiponectin levels female	EFO_0004502	ADIPOGen	22479202	European	2012	NA	NA	1.59e-14	NA	29374	-	-	-	-	GRASP
rs2941520	rs2941520	chr17:37903730	chr17:39747477	T	C	Granulocyte percentage of myeloid white cells	EFO_0004586	Astle W	27863252	European	2016	0.02983	0.003886	1.627e-14	+	173480	0	173480	2	IVNT	Astle-W_Blood-Cell-Traits_EUR_2016
rs55747707	rs55747707	chr7:73037366	chr7:73623036	A	G	Impedance of arm right	-	Neale B	UKBB	European	2017	-0.01629	0.002122	1.65e-14	-	331279	0	331279	1	IVNT	Neale-B_UKBB_EUR_2017
rs35722851	rs35722851	chr7:130434500	chr7:130749741	C	T	Trunk fat percentage	-	Neale B	UKBB	European	2017	0.01716	0.002237	1.708e-14	+	331113	0	331113	1	IVNT	Neale-B_UKBB_EUR_2017
rs17309930	rs17309930	chr11:27748493	chr11:27726946	A	C	Body mass index	EFO_0004340	GIANT	25673413	Mixed	2015	0.0286	0.0037	1.773e-14	+	334989	0	334989	125	IVNT	GIANT_BMI_Mixed_2015
rs964184	rs964184	chr11:116648917	chr11:116778201	C	G	Triglycerides change with statins	NCIT_C906	Barber M	20339536	European	2010	NA	NA	1.9e-14	NA	3928	-	-	-	-	GRASP
rs964184	rs964184	chr11:116648917	chr11:116778201	C	G	Total cholesterol	NCIT_C61032;NCIT_C105586	Barber M	20339536	European	2010	NA	NA	1.917e-14	NA	3928	-	-	-	-	GRASP
rs11065987	rs11065987	chr12:112072424	chr12:111634620	A	G	Impedance of arm right	-	Neale B	UKBB	European	2017	-0.01327	0.001734	1.999e-14	-	331279	0	331279	1	IVNT	Neale-B_UKBB_EUR_2017
rs4846914	rs4846914	chr1:230295691	chr1:230159944	A	G	Triglycerides	EFO_0004530	GLGC	20686565	Mixed	2010	-2.76	0.3608	2e-14	-	-	-	-	-	mg/dL increase	NHGRI-EBI_GWAS_Catalog
rs4846914	rs4846914	chr1:230295691	chr1:230159944	A	G	Triglycerides	-	GLGC	20686565	Mixed	2010	NA	NA	2e-14	NA	-	-	-	-	-	dbGaP
rs1990760	rs1990760	chr2:163124051	chr2:162267541	C	T	Type 1 diabetes autoantibodies	-	Plagnol V	21829393	Mixed	2011	NA	NA	2e-14	NA	-	-	-	-	-	NHGRI-EBI_GWAS_Catalog
rs1990760	rs1990760	chr2:163124051	chr2:162267541	C	T	Diabetes mellitus type 1	EFO_0001359;EFO_0000400	Plagnol V	21829393	Mixed	2011	NA	NA	2e-14	NA	-	-	-	-	-	dbGaP
rs59104589	rs59104589	chr2:242237902	chr2:241298487	C	T	Fibrinogen levels	EFO_0004623	de Vries PS	28107422	European	2017	NA	NA	2e-14	NA	-	-	-	-	unit increase	NHGRI-EBI_GWAS_Catalog
rs9987289	rs9987289	chr8:9183358	chr8:9325848	A	G	LDL cholesterol	EFO_0004195	GLGC	20686565	Mixed	2010	NA	NA	2e-14	NA	100184	-	-	-	-	GRASP
rs116843064	rs116843064	chr19:8429323	chr19:8364439	A	G	HDL cholesterol	EFO_0004612	Surakka I	25961943	European	2015	0.178	0.02327	2e-14	+	-	-	-	-	SD increase	NHGRI-EBI_GWAS_Catalog
rs55747707	rs55747707	chr7:73037366	chr7:73623036	A	G	Whole body fat-free mass	-	Neale B	UKBB	European	2017	0.0146	0.001908	2.001e-14	+	331291	0	331291	1	IVNT	Neale-B_UKBB_EUR_2017
rs9987289	rs9987289	chr8:9183358	chr8:9325848	A	G	Low density lipoprotein	EFO_0004611	GLGC	20686565	Mixed	2010	-0.0706	0.0091	2.003e-14	-	95454	0	95454	46	Z-score	GLGC_LDL_Mixed_2010
rs17309930	rs17309930	chr11:27748493	chr11:27726946	A	C	Body fat percentage	EFO_0007800	Neale B	UKBB	European	2017	0.01755	0.002295	2.109e-14	+	331117	0	331117	1	IVNT	Neale-B_UKBB_EUR_2017
rs1990760	rs1990760	chr2:163124051	chr2:162267541	C	T	Type 1 diabetes	EFO_0001359	Plagnol V	21829393	Mixed	2011	NA	NA	2.2e-14	NA	12501	-	-	-	-	GRASP
rs3740688	rs3740688	chr11:47380340	chr11:47358789	G	T	Trunk fat percentage	-	Neale B	UKBB	European	2017	0.01714	0.002245	2.25e-14	+	331113	0	331113	1	IVNT	Neale-B_UKBB_EUR_2017
rs998584	rs998584	chr6:43757896	chr6:43790159	C	A	Waist hip ratio adjusted for BMI in females less than or equal to 50 years of age	EFO_0007788	GIANT	26426971	European	2015	-0.064	0.0083	2.3e-14	-	39766	0	39766	114	IVNT	GIANT_WHRadjBMI-F-LE-50_EUR_2015
rs72663520	rs72663520	chr1:40003410	chr1:39537738	C	T	Impedance of leg left	-	Neale B	UKBB	European	2017	0.02011	0.002635	2.312e-14	+	331296	0	331296	1	IVNT	Neale-B_UKBB_EUR_2017
rs10937241	rs10937241	chr3:185822774	chr3:186104985	G	A	Leg fat-free mass right	-	Neale B	UKBB	European	2017	0.01672	0.002191	2.36e-14	+	331285	0	331285	1	IVNT	Neale-B_UKBB_EUR_2017
rs9640171	rs9640171	chr7:150600845	chr7:150903757	A	G	Arm predicted mass right	-	Neale B	UKBB	European	2017	-0.01289	0.001692	2.528e-14	-	331216	0	331216	1	IVNT	Neale-B_UKBB_EUR_2017
rs55747707	rs55747707	chr7:73037366	chr7:73623036	A	G	Arm predicted mass left	-	Neale B	UKBB	European	2017	0.01456	0.001911	2.593e-14	+	331146	0	331146	1	IVNT	Neale-B_UKBB_EUR_2017
rs9989419	rs9989419	chr16:56985139	chr16:56951227	A	G	HDL cholesterol change with statins	EFO_0007805	Barber M	20339536	European	2010	NA	NA	2.6e-14	NA	3928	-	-	-	-	GRASP
rs4871603	rs4871603	chr8:126480367	chr8:125468125	C	T	Mean corpuscular hemoglobin concentration	EFO_0004586	Astle W	27863252	European	2016	0.02765	0.003631	2.615e-14	+	173480	0	173480	2	IVNT	Astle-W_Blood-Cell-Traits_EUR_2016
rs9989419	rs9989419	chr16:56985139	chr16:56951227	A	G	HDL cholesterol	NCIT_C61041;NCIT_C105587	Barber M	20339536	European	2010	NA	NA	2.646e-14	NA	3928	-	-	-	-	GRASP
rs2269434	rs2269434	chr11:47360412	chr11:47338861	T	C	Self-reported hypertension	EFO_0000537	Neale B	UKBB	European	2017	0.008515	0.001118	2.657e-14	+	337159	87690	249469	1	risk diff	Neale-B_UKBB_EUR_2017
rs2070895	rs2070895	chr15:58723939	chr15:58431740	A	G	Total cholesterol	NCIT_C61032;NCIT_C105586	Asselbergs	23063622	European	2012	NA	NA	2.84e-14	NA	66240	-	-	-	-	GRASP
rs998584	rs998584	chr6:43757896	chr6:43790159	C	A	Waist circumference adjusted for physical activity	EFO_0007789	GIANT	28448500	European	2017	-0.031	0.0041	2.89e-14	-	164694	0	164694	55	IVNT	GIANT_Waist-adjusted-PA_EUR_2017
rs9640171	rs9640171	chr7:150600845	chr7:150903757	A	G	Leg predicted mass left	-	Neale B	UKBB	European	2017	-0.01354	0.001782	2.929e-14	-	331253	0	331253	1	IVNT	Neale-B_UKBB_EUR_2017
rs9640171	rs9640171	chr7:150600845	chr7:150903757	A	G	Arm fat-free mass right	-	Neale B	UKBB	European	2017	-0.0129	0.001698	2.951e-14	-	331221	0	331221	1	IVNT	Neale-B_UKBB_EUR_2017
rs10937241	rs10937241	chr3:185822774	chr3:186104985	G	A	Leg predicted mass right	-	Neale B	UKBB	European	2017	0.01655	0.002177	2.955e-14	+	331285	0	331285	1	IVNT	Neale-B_UKBB_EUR_2017
rs13107325	rs13107325	chr4:103188709	chr4:102267552	T	C	Systolic blood pressure	EFO_0006335	ICBP	21909115	European	2011	0.981	0.1291	3e-14	+	-	-	-	-	mmHg decrease	NHGRI-EBI_GWAS_Catalog
rs13107325	rs13107325	chr4:103188709	chr4:102267552	T	C	Blood pressure	EFO_0004325	ICBP	21909115	European	2011	NA	NA	3e-14	NA	-	-	-	-	-	dbGaP
rs998584	rs998584	chr6:43757896	chr6:43790159	C	A	Waist circumference adjusted for body mass index	EFO_0007789;EFO_0008002	GIANT	28448500	European	2017	-0.0295	0.003882	3e-14	-	-	-	-	-	cm increase	NHGRI-EBI_GWAS_Catalog
rs72959041	rs72959041	chr6:127454893	chr6:127133748	A	G	Waist to hip ratio adjusted for body mass index	EFO_0007788	Nagy R	28270201	European	2017	0.1875	0.02467	3e-14	+	-	-	-	-	unit increase	NHGRI-EBI_GWAS_Catalog
rs9987289	rs9987289	chr8:9183358	chr8:9325848	A	G	C reactive protein levels or triglyceride levels pleiotropy	EFO_0004530;EFO_0004458	Ligthart S	27286809	Unspecified	2016	NA	NA	3e-14	NA	-	-	-	-	-	NHGRI-EBI_GWAS_Catalog
rs12740374	rs12740374	chr1:109817590	chr1:109274968	G	T	LDL cholesterol in serum	NCIT_C61042;CMO_0001365	Sandhu MS	18262040	European	2008	NA	NA	3.2e-14	NA	11685	-	-	-	-	GRASP
rs13107325	rs13107325	chr4:103188709	chr4:102267552	T	C	Systolic blood pressure	EFO_0006335	ICBP	21909115	European	2011	NA	NA	3.269e-14	NA	69395	-	-	-	-	GRASP
rs998584	rs998584	chr6:43757896	chr6:43790159	C	A	Waist circumference adjusted for physical activity	EFO_0007789	GIANT	28448500	Mixed	2017	-0.0295	0.0039	3.41e-14	-	184641	0	184641	58	IVNT	GIANT_Waist-adjusted-PA_Mixed_2017
rs79953491	rs79953491	chr2:165555539	chr2:164699029	A	G	Trunk fat mass	EFO_0005409	Neale B	UKBB	European	2017	-0.02853	0.003768	3.693e-14	-	331093	0	331093	1	IVNT	Neale-B_UKBB_EUR_2017
rs17309930	rs17309930	chr11:27748493	chr11:27726946	A	C	Arm predicted mass right	-	Neale B	UKBB	European	2017	0.01407	0.001859	3.746e-14	+	331216	0	331216	1	IVNT	Neale-B_UKBB_EUR_2017
rs2307111	rs2307111	chr5:75003678	chr5:75707853	T	C	Body mass index	EFO_0004340	GIANT	25673413	European	2015	0.0235	0.0031	3.774e-14	+	321937	0	321937	114	IVNT	GIANT_BMI_EUR_2015
rs11218736	rs11218736	chr11:122523667	chr11:122652959	C	T	Neutrophil percentage of white cells	EFO_0004586	Astle W	27863252	European	2016	0.03108	0.004108	3.886e-14	+	173480	0	173480	2	IVNT	Astle-W_Blood-Cell-Traits_EUR_2016
rs11065987	rs11065987	chr12:112072424	chr12:111634620	A	G	Coronary artery disease or ischemic stroke	EFO_0000712;EFO_0001645	Dichgans M	24262325	Unspecified	2013	NA	NA	4e-14	NA	-	-	-	-	-	NHGRI-EBI_GWAS_Catalog
rs79600951	rs79600951	chr16:56834254	chr16:56800342	C	G	HDL cholesterol	EFO_0004612	Nagy R	28270201	European	2017	-0.1402	0.01854	4e-14	-	-	-	-	-	mg/dl decrease	NHGRI-EBI_GWAS_Catalog
rs9640171	rs9640171	chr7:150600845	chr7:150903757	A	G	Leg fat-free mass left	-	Neale B	UKBB	European	2017	-0.01355	0.001794	4.284e-14	-	331258	0	331258	1	IVNT	Neale-B_UKBB_EUR_2017
rs964184	rs964184	chr11:116648917	chr11:116778201	C	G	Intermediate LDL cholesterol by NMR	EFO_0004195	Kathiresan S	19060906	European	2008	NA	NA	4.3e-14	NA	19840	-	-	-	-	GRASP
rs28746832	rs28746832	chr6:32633816	chr6:32666039	G	C	Monocyte count	EFO_0004586	Astle W	27863252	European	2016	0.02916	0.003862	4.398e-14	+	173480	0	173480	2	IVNT	Astle-W_Blood-Cell-Traits_EUR_2016
rs2256609	rs2256609	chr22:21925017	chr22:21570728	A	G	Lymphocyte percentage of white cells	EFO_0004586	Astle W	27863252	European	2016	0.03426	0.004539	4.458e-14	+	173480	0	173480	2	IVNT	Astle-W_Blood-Cell-Traits_EUR_2016
rs28418580	rs28418580	chr4:89742244	chr4:88821093	C	T	Trunk fat percentage	-	Neale B	UKBB	European	2017	0.01701	0.002253	4.462e-14	+	331113	0	331113	1	IVNT	Neale-B_UKBB_EUR_2017
rs13107325	rs13107325	chr4:103188709	chr4:102267552	T	C	Impedance of leg left	-	Neale B	UKBB	European	2017	-0.03182	0.004217	4.519e-14	-	331296	0	331296	1	IVNT	Neale-B_UKBB_EUR_2017
rs10773051	rs10773051	chr12:124510391	chr12:124025844	C	T	Arm fat percentage right	-	Neale B	UKBB	European	2017	-0.01685	0.002235	4.76e-14	-	331249	0	331249	1	IVNT	Neale-B_UKBB_EUR_2017
rs3740688	rs3740688	chr11:47380340	chr11:47358789	G	T	Body mass index	EFO_0004340	Neale B	UKBB	European	2017	0.0182	0.002416	5.005e-14	+	336107	0	336107	1	IVNT	Neale-B_UKBB_EUR_2017
rs7305511	rs7305511	chr12:123498253	chr12:123013706	G	T	Height	EFO_0004339	Neale B	UKBB	European	2017	0.01434	0.001906	5.308e-14	+	336474	0	336474	1	IVNT	Neale-B_UKBB_EUR_2017
rs17309930	rs17309930	chr11:27748493	chr11:27726946	A	C	Trunk predicted mass	-	Neale B	UKBB	European	2017	0.01414	0.00188	5.43e-14	+	330995	0	330995	1	IVNT	Neale-B_UKBB_EUR_2017
rs4939883	rs4939883	chr18:47167214	chr18:49640844	C	T	APOA1 assay lipoprotein fraction concentration	NCIT_C116418;NCIT_C60819	Chasman DI	19936222	European	2009	NA	NA	5.58e-14	NA	17296	-	-	-	-	GRASP
rs13107325	rs13107325	chr4:103188709	chr4:102267552	T	C	Hematocrit	EFO_0004586	Astle W	27863252	European	2016	0.05038	0.006703	5.639e-14	+	173480	0	173480	2	IVNT	Astle-W_Blood-Cell-Traits_EUR_2016
rs35722851	rs35722851	chr7:130434500	chr7:130749741	C	T	Body fat percentage	EFO_0007800	Neale B	UKBB	European	2017	0.01402	0.001866	5.773e-14	+	331117	0	331117	1	IVNT	Neale-B_UKBB_EUR_2017
rs7973869	rs7973869	chr12:122874284	chr12:122389737	C	G	Trunk predicted mass	-	Neale B	UKBB	European	2017	0.01324	0.001763	5.895e-14	+	330995	0	330995	1	IVNT	Neale-B_UKBB_EUR_2017
rs9989419	rs9989419	chr16:56985139	chr16:56951227	A	G	HDL cholesterol	NCIT_C61041;NCIT_C105587	Ma	20370913	European	2010	NA	NA	5.96e-14	NA	6078	-	-	-	-	GRASP
rs4939883	rs4939883	chr18:47167214	chr18:49640844	C	T	Lipid metabolism phenotypes	EFO_0004529	Chasman DI	19936222	European	2009	NA	NA	6e-14	NA	-	-	-	-	-	NHGRI-EBI_GWAS_Catalog
rs635634	rs635634	chr9:136155000	chr9:133279427	T	C	Coronary artery disease	EFO_0000378;EFO_0001645	van der Harst P	29212778	Mixed	2018	0.0543	0.0072	6.189e-14	+	547261	122733	424528	2	log OR	van-der-Harst-P_CAD_Mixed_2018
rs17309930	rs17309930	chr11:27748493	chr11:27726946	A	C	Trunk fat-free mass	-	Neale B	UKBB	European	2017	0.01415	0.001886	6.244e-14	+	331030	0	331030	1	IVNT	Neale-B_UKBB_EUR_2017
rs174566	rs174566	chr11:61592362	chr11:61824890	A	G	Hemoglobin concentration	EFO_0004586	Astle W	27863252	European	2016	-0.02783	0.00371	6.355e-14	-	173480	0	173480	2	IVNT	Astle-W_Blood-Cell-Traits_EUR_2016
rs12740374	rs12740374	chr1:109817590	chr1:109274968	G	T	LDL cholesterol	EFO_0004195	Pasaniuc	21541012	African	2011	NA	NA	6.607e-14	NA	6209	-	-	-	-	GRASP
rs2043085	rs2043085	chr15:58680954	chr15:58388755	T	C	Age-related macular degeneration	EFO_0001365	Fritsche LG	26691988	European	2015	NA	NA	6.68e-14	-	33976	16144	17832	26	log OR	Fritsche-L_AMD_EUR_2016
rs12679749	rs12679749	chr8:116602459	chr8:115590232	C	T	Basal metabolic rate	EFO_0007777	Neale B	UKBB	European	2017	-0.01222	0.00163	6.735e-14	-	331307	0	331307	1	IVNT	Neale-B_UKBB_EUR_2017
rs3740688	rs3740688	chr11:47380340	chr11:47358789	G	T	Arm fat mass left	-	Neale B	UKBB	European	2017	0.01793	0.002394	6.941e-14	+	331164	0	331164	1	IVNT	Neale-B_UKBB_EUR_2017
rs1047891	rs1047891	chr2:211540507	chr2:210675783	A	C	Mean platelet volume	EFO_0004584	Astle W	27863252	European	2016	0.029	0.003873	7e-14	+	-	-	-	-	unit increase	NHGRI-EBI_GWAS_Catalog
rs635634	rs635634	chr9:136155000	chr9:133279427	T	C	GIP levels in response to oral glucose tolerance test 120 minutes	EFO_0008464;EFO_0004307	Almgren P	29093273	European	2017	0.07	0.009348	7e-14	+	-	-	-	-	unit decrease	NHGRI-EBI_GWAS_Catalog
rs1047891	rs1047891	chr2:211540507	chr2:210675783	A	C	Mean platelet volume	EFO_0004586	Astle W	27863252	European	2016	0.029	0.003875	7.242e-14	+	173480	0	173480	2	IVNT	Astle-W_Blood-Cell-Traits_EUR_2016
rs9640171	rs9640171	chr7:150600845	chr7:150903757	A	G	Impedance of whole body	-	Neale B	UKBB	European	2017	0.01554	0.002077	7.356e-14	+	331284	0	331284	1	IVNT	Neale-B_UKBB_EUR_2017
rs17309930	rs17309930	chr11:27748493	chr11:27726946	A	C	Arm fat-free mass right	-	Neale B	UKBB	European	2017	0.01395	0.001865	7.699e-14	+	331221	0	331221	1	IVNT	Neale-B_UKBB_EUR_2017
rs2642438	rs2642438	chr1:220970028	chr1:220796686	A	G	High density lipoprotein	EFO_0004612	GLGC	24097068	European	2013	-0.0303	0.0039	7.781e-14	-	179439	0	179439	60	IVNT	GLGC_HDL_EUR_2013
rs13107325	rs13107325	chr4:103188709	chr4:102267552	T	C	Alcohol intake frequency	EFO_0004329	Neale B	UKBB	European	2017	0.05053	0.006762	7.88e-14	+	336965	0	336965	1	-	Neale-B_UKBB_EUR_2017
rs7973869	rs7973869	chr12:122874284	chr12:122389737	C	G	Trunk fat-free mass	-	Neale B	UKBB	European	2017	0.01322	0.001769	7.886e-14	+	331030	0	331030	1	IVNT	Neale-B_UKBB_EUR_2017
rs4846914	rs4846914	chr1:230295691	chr1:230159944	A	G	Triglycerides	-	GLGC	20686565	Mixed	2010	NA	NA	8e-14	NA	100184	-	-	-	-	GRASP
rs15285	rs15285	chr8:19824667	chr8:19967156	T	C	Coronary artery disease	EFO_0000378	van der Harst P	29212778	Mixed	2018	0.052	0.006961	8e-14	+	-	-	-	-	unit decrease	NHGRI-EBI_GWAS_Catalog
rs4846914	rs4846914	chr1:230295691	chr1:230159944	A	G	Triglycerides	EFO_0004530	GLGC	20686565	Mixed	2010	-0.0363	0.0049	8.136e-14	-	96598	0	96598	46	Z-score	GLGC_TG_Mixed_2010
rs1399623	rs1399623	chr2:227127672	chr2:226262956	A	C	Type II diabetes	EFO_0001360	DIAGRAM	26551672	European	2015	-0.09894	0.01317	8.4e-14	-	84780	27206	57574	23	log OR	DIAGRAM_T2D-METABO_EUR_2015
rs147627829	rs147627829	chr6:34335088	chr6:34367311	A	G	Forced vital capacity, best measure	EFO_0004312	Neale B	UKBB	European	2017	0.03974	0.005327	8.752e-14	+	255492	0	255492	1	IVNT	Neale-B_UKBB_EUR_2017
rs7973869	rs7973869	chr12:122874284	chr12:122389737	C	G	Arm fat mass right	-	Neale B	UKBB	European	2017	0.02052	0.002751	8.911e-14	+	331226	0	331226	1	IVNT	Neale-B_UKBB_EUR_2017
rs1065853	rs1065853	chr19:45413233	chr19:44909976	G	T	Reticulocyte count	EFO_0004586	Astle W	27863252	European	2016	0.05187	0.006962	9.277e-14	+	173480	0	173480	2	IVNT	Astle-W_Blood-Cell-Traits_EUR_2016
rs1990760	rs1990760	chr2:163124051	chr2:162267541	C	T	Generalized vitiligo	NCIT_C26915	Jin Y	22561518	European	2012	NA	NA	9.33e-14	NA	3228	-	-	-	-	GRASP
rs72663520	rs72663520	chr1:40003410	chr1:39537738	C	T	Mean corpuscular hemoglobin	EFO_0004586	Astle W	27863252	European	2016	0.03139	0.004214	9.334e-14	+	173480	0	173480	2	IVNT	Astle-W_Blood-Cell-Traits_EUR_2016
rs9989419	rs9989419	chr16:56985139	chr16:56951227	A	G	APOA1 apolipoprotein AI	NCIT_C116417;NCIT_C74733;NCIT_C116419	Chasman	19802338	European	2008	NA	NA	9.6e-14	NA	6382	-	-	-	-	GRASP
rs13107325	rs13107325	chr4:103188709	chr4:102267552	T	C	Diastolic blood pressure	EFO_0006336	Wain LV	28739976	European	2017	0.686	0.09219	1e-13	+	-	-	-	-	unit decrease	NHGRI-EBI_GWAS_Catalog
rs998584	rs998584	chr6:43757896	chr6:43790159	C	A	Waist circumference adjusted for BMI joint analysis main effects and smoking interaction	EFO_0004318;EFO_0007789	GIANT	28443625	European	2017	NA	NA	1e-13	NA	-	-	-	-	-	NHGRI-EBI_GWAS_Catalog
rs10750766	rs10750766	chr11:65473798	chr11:65706327	A	C	High light scatter reticulocyte percentage of red cells	EFO_0007986	Astle W	27863252	European	2016	0.02931	0.003939	1e-13	+	-	-	-	-	unit increase	NHGRI-EBI_GWAS_Catalog
rs174566	rs174566	chr11:61592362	chr11:61824890	A	G	Monocyte percentage of white cells	EFO_0004586	Astle W	27863252	European	2016	-0.02773	0.003728	1.013e-13	-	173480	0	173480	2	IVNT	Astle-W_Blood-Cell-Traits_EUR_2016
rs34110521	rs34110521	chr18:57780326	chr18:60113094	A	G	Body mass index	EFO_0004340	Akiyama M	28892062	East Asian	2017	-0.03499	0.00471	1.09e-13	-	173430	0	173430	3	IVNT	Akiyama-M_BMI_EAS_2017
rs3740688	rs3740688	chr11:47380340	chr11:47358789	G	T	Arm fat mass right	-	Neale B	UKBB	European	2017	0.01778	0.002393	1.097e-13	+	331226	0	331226	1	IVNT	Neale-B_UKBB_EUR_2017
rs2307111	rs2307111	chr5:75003678	chr5:75707853	T	C	Waist circumference	EFO_0004342	GIANT	25673412	Mixed	2015	0.025	0.0033	1.1e-13	+	244366	0	244366	101	IVNT	GIANT_WC_Mixed_2015
rs11065987	rs11065987	chr12:112072424	chr12:111634620	A	G	Immature fraction of reticulocytes	EFO_0004586	Astle W	27863252	European	2016	-0.02667	0.003591	1.115e-13	-	173480	0	173480	2	IVNT	Astle-W_Blood-Cell-Traits_EUR_2016
rs150844304	rs150844304	chr15:43726625	chr15:43434427	A	C	Hemoglobin concentration	EFO_0004586	Astle W	27863252	European	2016	0.08486	0.01143	1.157e-13	+	173480	0	173480	2	IVNT	Astle-W_Blood-Cell-Traits_EUR_2016
rs10761737	rs10761737	chr10:65052205	chr10:63292445	C	T	Impedance of arm left	-	Neale B	UKBB	European	2017	0.01293	0.001742	1.16e-13	+	331292	0	331292	1	IVNT	Neale-B_UKBB_EUR_2017
rs1471741	rs1471741	chr3:136328268	chr3:136609426	T	C	Body mass index	EFO_0004340	Neale B	UKBB	European	2017	-0.02031	0.002738	1.205e-13	-	336107	0	336107	1	IVNT	Neale-B_UKBB_EUR_2017
rs10750766	rs10750766	chr11:65473798	chr11:65706327	A	C	High light scatter percentage of red cells	EFO_0004586	Astle W	27863252	European	2016	0.02931	0.003953	1.211e-13	+	173480	0	173480	2	IVNT	Astle-W_Blood-Cell-Traits_EUR_2016
rs17309930	rs17309930	chr11:27748493	chr11:27726946	A	C	Body mass index	EFO_0004340	GIANT	25673413	European	2015	0.0288	0.0039	1.246e-13	+	317922	0	317922	114	IVNT	GIANT_BMI_EUR_2015
rs838876	rs838876	chr12:125259888	chr12:124775342	A	G	High density lipoprotein	EFO_0004612	GLGC	20686565	Mixed	2010	0.0457	0.0066	1.336e-13	+	99900	0	99900	46	Z-score	GLGC_HDL_Mixed_2010
rs838876	rs838876	chr12:125259888	chr12:124775342	A	G	HDL cholesterol	NCIT_C61041;NCIT_C105587	GLGC	20686565	Mixed	2010	NA	NA	1.336e-13	NA	100184	-	-	-	-	GRASP
rs3740688	rs3740688	chr11:47380340	chr11:47358789	G	T	Body fat percentage	EFO_0007800	Neale B	UKBB	European	2017	0.01386	0.001873	1.361e-13	+	331117	0	331117	1	IVNT	Neale-B_UKBB_EUR_2017
rs7305511	rs7305511	chr12:123498253	chr12:123013706	G	T	Qualifications: A levels or as levels or equivalent	EFO_0004784	Neale B	UKBB	European	2017	0.008908	0.001206	1.48e-13	+	334070	91710	242360	1	risk diff	Neale-B_UKBB_EUR_2017
rs13107325	rs13107325	chr4:103188709	chr4:102267552	T	C	Body mass index	EFO_0004340	Speliotes EK	20935630	European	2010	NA	NA	1.5e-13	NA	123865	-	-	-	-	GRASP
rs13107325	rs13107325	chr4:103188709	chr4:102267552	T	C	Body mass index	EFO_0004340	Guo	23001569	Mixed	2012	NA	NA	1.5e-13	NA	78436	-	-	-	-	GRASP
rs2256609	rs2256609	chr22:21925017	chr22:21570728	A	G	High light scatter reticulocyte count	EFO_0004586	Astle W	27863252	European	2016	0.03373	0.004569	1.561e-13	+	173480	0	173480	2	IVNT	Astle-W_Blood-Cell-Traits_EUR_2016
rs964184	rs964184	chr11:116648917	chr11:116778201	C	G	HDL cholesterol	NCIT_C61041;NCIT_C105587	Kathiresan S	19060906	European	2008	NA	NA	1.65e-13	NA	19840	-	-	-	-	GRASP
rs4871603	rs4871603	chr8:126480367	chr8:125468125	C	T	Total cholesterol	EFO_0004574	GLGC	20686565	Mixed	2010	0.0385	0.0053	1.669e-13	+	100184	0	100184	46	Z-score	GLGC_TC_Mixed_2010
rs4871603	rs4871603	chr8:126480367	chr8:125468125	C	T	Total cholesterol	NCIT_C61032;NCIT_C105586	GLGC	20686565	Mixed	2010	NA	NA	1.669e-13	NA	100184	-	-	-	-	GRASP
rs4690196	rs4690196	chr4:960713	chr4:966925	G	A	Parkinsons disease	EFO_0002508	Nalls M	25064009	European	2014	0.1165	0.0172	1.67e-13	+	108990	13708	95282	15	log OR	Nalls-M_Parkinsons-Disease_EUR_2014
rs15285	rs15285	chr8:19824667	chr8:19967156	T	C	Medication for cholesterol, blood pressure or diabetes: cholesterol lowering medication	EFO_0007056	Neale B	UKBB	European	2017	-0.0124	0.001682	1.691e-13	-	154702	35840	118862	1	risk diff	Neale-B_UKBB_EUR_2017
rs11065987	rs11065987	chr12:112072424	chr12:111634620	A	G	Hemoglobin Hb	HP_0011902	van der Harst P	23222517	Mixed	2012	NA	NA	1.7e-13	NA	71861	-	-	-	-	GRASP
rs10937241	rs10937241	chr3:185822774	chr3:186104985	G	A	Impedance of arm left	-	Neale B	UKBB	European	2017	-0.01733	0.002351	1.714e-13	-	331292	0	331292	1	IVNT	Neale-B_UKBB_EUR_2017
rs72663520	rs72663520	chr1:40003410	chr1:39537738	C	T	Impedance of leg right	-	Neale B	UKBB	European	2017	0.01925	0.002615	1.809e-13	+	331301	0	331301	1	IVNT	Neale-B_UKBB_EUR_2017
rs11065987	rs11065987	chr12:112072424	chr12:111634620	A	G	Birth weight	EFO_0004344	Neale B	UKBB	European	2017	0.02366	0.003214	1.817e-13	+	193063	0	193063	1	IVNT	Neale-B_UKBB_EUR_2017
rs55747707	rs55747707	chr7:73037366	chr7:73623036	A	G	Arm fat-free mass left	-	Neale B	UKBB	European	2017	0.01412	0.001919	1.839e-13	+	331159	0	331159	1	IVNT	Neale-B_UKBB_EUR_2017
rs2740488	rs2740488	chr9:107661742	chr9:104899461	C	A	Self-reported high cholesterol	EFO_0008111	Neale B	UKBB	European	2017	-0.006653	0.0009044	1.896e-13	-	337159	41296	295863	1	risk diff	Neale-B_UKBB_EUR_2017
rs12679749	rs12679749	chr8:116602459	chr8:115590232	C	T	Arm fat-free mass left	-	Neale B	UKBB	European	2017	-0.01149	0.001563	1.962e-13	-	331159	0	331159	1	IVNT	Neale-B_UKBB_EUR_2017
rs4846914	rs4846914	chr1:230295691	chr1:230159944	A	G	HDL cholesterol	NCIT_C61041;NCIT_C105587	Lettre G	21347282	African	2011	NA	NA	2e-13	NA	8090	-	-	-	-	GRASP
rs4846914	rs4846914	chr1:230295691	chr1:230159944	A	G	HDL cholesterol	EFO_0004612	Kathiresan S	18193044	Mixed	2008	-0.07	0.009525	2e-13	-	-	-	-	-	% SD lower	NHGRI-EBI_GWAS_Catalog
rs4846914	rs4846914	chr1:230295691	chr1:230159944	A	G	Cholesterol hdl	-	Kathiresan S	18193044	Mixed	2008	NA	NA	2e-13	NA	-	-	-	-	-	dbGaP
rs13107325	rs13107325	chr4:103188709	chr4:102267552	T	C	Body mass index	EFO_0004340	Speliotes EK	20935630	European	2010	0.19	0.02585	2e-13	+	-	-	-	-	kg/m2 increase	NHGRI-EBI_GWAS_Catalog
rs13107325	rs13107325	chr4:103188709	chr4:102267552	T	C	Body mass index	EFO_0004340	Speliotes EK	20935630	European	2010	NA	NA	2e-13	NA	-	-	-	-	-	dbGaP
rs964184	rs964184	chr11:116648917	chr11:116778201	C	G	Reticulocyte count	EFO_0007986	Astle W	27863252	European	2016	0.03874	0.005271	2e-13	+	-	-	-	-	unit decrease	NHGRI-EBI_GWAS_Catalog
rs17309930	rs17309930	chr11:27748493	chr11:27726946	A	C	Comparative body size at age 10	-	Neale B	UKBB	European	2017	0.01506	0.002049	2.019e-13	+	331693	0	331693	1	-	Neale-B_UKBB_EUR_2017
rs964184	rs964184	chr11:116648917	chr11:116778201	C	G	Reticulocyte count	EFO_0004586	Astle W	27863252	European	2016	-0.03874	0.005275	2.087e-13	-	173480	0	173480	2	IVNT	Astle-W_Blood-Cell-Traits_EUR_2016
rs11065987	rs11065987	chr12:112072424	chr12:111634620	A	G	Birth weight of first child	EFO_0004344	Neale B	UKBB	European	2017	0.03314	0.004513	2.105e-13	+	145558	0	145558	1	-	Neale-B_UKBB_EUR_2017
rs11065987	rs11065987	chr12:112072424	chr12:111634620	A	G	Platelet count PLT 109l	EFO_0004309	Soranzo N	19820697	European	2009	NA	NA	2.2e-13	NA	4627	-	-	-	-	GRASP
rs7973869	rs7973869	chr12:122874284	chr12:122389737	C	G	Leg fat mass right	-	Neale B	UKBB	European	2017	0.01646	0.002245	2.272e-13	+	331293	0	331293	1	IVNT	Neale-B_UKBB_EUR_2017
rs964184	rs964184	chr11:116648917	chr11:116778201	C	G	HDL cholesterol	NCIT_C61041;NCIT_C105587	CARDIoGRAM	21378990	European	2011	NA	NA	2.28e-13	NA	86995	-	-	-	-	GRASP
rs635634	rs635634	chr9:136155000	chr9:133279427	T	C	Red cell distribution width	EFO_0004586	Astle W	27863252	European	2016	0.03354	0.00458	2.41e-13	+	173480	0	173480	2	IVNT	Astle-W_Blood-Cell-Traits_EUR_2016
rs12679749	rs12679749	chr8:116602459	chr8:115590232	C	T	Whole body fat-free mass	-	Neale B	UKBB	European	2017	-0.01138	0.001555	2.452e-13	-	331291	0	331291	1	IVNT	Neale-B_UKBB_EUR_2017
rs9989419	rs9989419	chr16:56985139	chr16:56951227	A	G	High density lipoprotein	EFO_0004612	Spracklen CN	28334899	East Asian	2017	-0.0669	0.0092	2.5e-13	-	32547	0	32547	13	IVNT	Spracklen-CN_HDL_EAS_2017
rs998584	rs998584	chr6:43757896	chr6:43790159	C	A	Reticulocyte count	EFO_0004586	Astle W	27863252	European	2016	-0.0263	0.003594	2.524e-13	-	173480	0	173480	2	IVNT	Astle-W_Blood-Cell-Traits_EUR_2016
rs686030	rs686030	chr9:15304782	chr9:15304784	A	C	High density lipoprotein	EFO_0004612	GLGC	20686565	Mixed	2010	0.049	0.007	2.582e-13	+	99900	0	99900	46	Z-score	GLGC_HDL_Mixed_2010
rs686030	rs686030	chr9:15304782	chr9:15304784	A	C	HDL cholesterol	NCIT_C61041;NCIT_C105587	GLGC	20686565	Mixed	2010	NA	NA	2.582e-13	NA	100184	-	-	-	-	GRASP
rs11065987	rs11065987	chr12:112072424	chr12:111634620	A	G	Impedance of whole body	-	Neale B	UKBB	European	2017	-0.01375	0.00188	2.658e-13	-	331284	0	331284	1	IVNT	Neale-B_UKBB_EUR_2017
rs1471741	rs1471741	chr3:136328268	chr3:136609426	T	C	Impedance of arm left	-	Neale B	UKBB	European	2017	0.01428	0.001955	2.77e-13	+	331292	0	331292	1	IVNT	Neale-B_UKBB_EUR_2017
rs55747707	rs55747707	chr7:73037366	chr7:73623036	A	G	Impedance of arm left	-	Neale B	UKBB	European	2017	-0.01556	0.002131	2.847e-13	-	331292	0	331292	1	IVNT	Neale-B_UKBB_EUR_2017
rs79953491	rs79953491	chr2:165555539	chr2:164699029	A	G	Hip circumference	EFO_0005093	Neale B	UKBB	European	2017	-0.02704	0.003706	2.967e-13	-	336601	0	336601	1	IVNT	Neale-B_UKBB_EUR_2017
rs998584	rs998584	chr6:43757896	chr6:43790159	C	A	Reticulocyte count	EFO_0007986	Astle W	27863252	European	2016	-0.0263	0.003606	3e-13	-	-	-	-	-	unit increase	NHGRI-EBI_GWAS_Catalog
rs9987289	rs9987289	chr8:9183358	chr8:9325848	A	G	C reactive protein levels	EFO_0004458	Dehghan A	21300955	European	2011	0.069	0.009459	3e-13	+	-	-	-	-	unit increase	NHGRI-EBI_GWAS_Catalog
rs9987289	rs9987289	chr8:9183358	chr8:9325848	A	G	C reactive protein	NCIT_C64548	Dehghan A	21300955	European	2011	NA	NA	3e-13	NA	-	-	-	-	-	dbGaP
rs12679749	rs12679749	chr8:116602459	chr8:115590232	C	T	Weight	EFO_0004338	Neale B	UKBB	European	2017	-0.01567	0.002148	3.021e-13	-	336227	0	336227	1	IVNT	Neale-B_UKBB_EUR_2017
rs11789603	rs11789603	chr9:107647019	chr9:104884738	C	T	HDL cholesterol	NCIT_C61041;NCIT_C105587	Asselbergs	23063622	European	2012	NA	NA	3.12e-13	NA	66240	-	-	-	-	GRASP
rs12679749	rs12679749	chr8:116602459	chr8:115590232	C	T	Whole body water mass	-	Neale B	UKBB	European	2017	-0.01133	0.001557	3.453e-13	-	331315	0	331315	1	IVNT	Neale-B_UKBB_EUR_2017
rs4788202	rs4788202	chr16:29978003	chr16:29966682	C	T	Mean corpuscular hemoglobin	EFO_0004586	Astle W	27863252	European	2016	-0.02582	0.00355	3.46e-13	-	173480	0	173480	2	IVNT	Astle-W_Blood-Cell-Traits_EUR_2016
rs7973869	rs7973869	chr12:122874284	chr12:122389737	C	G	Leg fat mass left	-	Neale B	UKBB	European	2017	0.01614	0.002219	3.511e-13	+	331275	0	331275	1	IVNT	Neale-B_UKBB_EUR_2017
rs12740374	rs12740374	chr1:109817590	chr1:109274968	G	T	Metabolic syndrome domains Multivariate analysis	NCIT_C84442	Avery	22022282	Mixed	2011	NA	NA	3.6e-13	NA	25755	-	-	-	-	GRASP
rs35722851	rs35722851	chr7:130434500	chr7:130749741	C	T	Treatment with blood pressure medication	EFO_0007056	Neale B	UKBB	European	2017	-0.009211	0.001267	3.685e-13	-	180203	31488	148715	1	risk diff	Neale-B_UKBB_EUR_2017
rs55747707	rs55747707	chr7:73037366	chr7:73623036	A	G	Sitting height	EFO_0004339	Neale B	UKBB	European	2017	0.01695	0.002333	3.707e-13	+	336172	0	336172	1	IVNT	Neale-B_UKBB_EUR_2017
rs2792751	rs2792751	chr10:113940329	chr10:112180571	C	T	Low density lipoprotein	EFO_0004611	GLGC	24097068	European	2013	-0.0302	0.0041	3.743e-13	-	163202	0	163202	60	IVNT	GLGC_LDL_EUR_2013
rs11065987	rs11065987	chr12:112072424	chr12:111634620	A	G	Systolic blood pressure	EFO_0006335	Neale B	UKBB	European	2017	-0.01814	0.002498	3.817e-13	-	317754	0	317754	1	IVNT	Neale-B_UKBB_EUR_2017
rs116843064	rs116843064	chr19:8429323	chr19:8364439	A	G	Triglycerides	EFO_0004530	van Leeuwen EM	27036123	Mixed	2016	0.087	0.01199	4e-13	+	-	-	-	-	unit decrease	NHGRI-EBI_GWAS_Catalog
rs79953491	rs79953491	chr2:165555539	chr2:164699029	A	G	Type II diabetes	EFO_0001360	DIAGRAM	26551672	European	2015	0.1424	0.01969	4.2e-13	+	84780	27206	57574	23	log OR	DIAGRAM_T2D-METABO_EUR_2015
rs12679749	rs12679749	chr8:116602459	chr8:115590232	C	T	Trunk predicted mass	-	Neale B	UKBB	European	2017	-0.01119	0.001544	4.222e-13	-	330995	0	330995	1	IVNT	Neale-B_UKBB_EUR_2017
rs12740374	rs12740374	chr1:109817590	chr1:109274968	G	T	Total cholesterol	NCIT_C61032;NCIT_C105586	Elbers	23236364	Mixed	2012	NA	NA	4.43e-13	NA	9813	-	-	-	-	GRASP
rs12679749	rs12679749	chr8:116602459	chr8:115590232	C	T	Arm fat-free mass right	-	Neale B	UKBB	European	2017	-0.01109	0.001532	4.477e-13	-	331221	0	331221	1	IVNT	Neale-B_UKBB_EUR_2017
rs11065987	rs11065987	chr12:112072424	chr12:111634620	A	G	Hayfever, allergic rhinitis or eczema	EFO_0003956;EFO_0005854;EFO_0000274	Neale B	UKBB	European	2017	0.007545	0.001042	4.587e-13	+	336782	77891	258891	1	risk diff	Neale-B_UKBB_EUR_2017
rs10773051	rs10773051	chr12:124510391	chr12:124025844	C	T	Trunk fat mass	EFO_0005409	Neale B	UKBB	European	2017	-0.02142	0.002959	4.59e-13	-	331093	0	331093	1	IVNT	Neale-B_UKBB_EUR_2017
rs7973869	rs7973869	chr12:122874284	chr12:122389737	C	G	Arm predicted mass left	-	Neale B	UKBB	European	2017	0.01286	0.001779	4.897e-13	+	331146	0	331146	1	IVNT	Neale-B_UKBB_EUR_2017
rs964184	rs964184	chr11:116648917	chr11:116778201	C	G	Cholesterol total	EFO_0004574	Below JE	26780889	Hispanic	2016	-0.103	0.01426	5e-13	-	-	-	-	-	unit increase	NHGRI-EBI_GWAS_Catalog
rs964184	rs964184	chr11:116648917	chr11:116778201	C	G	Reticulocyte fraction of red cells	EFO_0007986	Astle W	27863252	European	2016	0.03808	0.005271	5e-13	+	-	-	-	-	unit decrease	NHGRI-EBI_GWAS_Catalog
rs2070895	rs2070895	chr15:58723939	chr15:58431740	A	G	Total cholesterol levels	EFO_0004574	Spracklen CN	28334899	East Asian	2017	0.077	0.01066	5e-13	+	-	-	-	-	unit increase	NHGRI-EBI_GWAS_Catalog
rs4939883	rs4939883	chr18:47167214	chr18:49640844	C	T	Lipid metabolism phenotypes	EFO_0004529	Chasman DI	19936222	European	2009	NA	NA	5e-13	NA	-	-	-	-	-	NHGRI-EBI_GWAS_Catalog
rs964184	rs964184	chr11:116648917	chr11:116778201	C	G	Reticulocyte fraction of red cells	EFO_0004586	Astle W	27863252	European	2016	-0.03808	0.005272	5.056e-13	-	173480	0	173480	2	IVNT	Astle-W_Blood-Cell-Traits_EUR_2016
rs12679749	rs12679749	chr8:116602459	chr8:115590232	C	T	Trunk fat-free mass	-	Neale B	UKBB	European	2017	-0.01118	0.001549	5.219e-13	-	331030	0	331030	1	IVNT	Neale-B_UKBB_EUR_2017
rs4939883	rs4939883	chr18:47167214	chr18:49640844	C	T	HDL cholesterol lipoprotein fraction concentration by NMR in fasting sample	EFO_0004612	Chasman DI	19936222	European	2009	NA	NA	5.28e-13	NA	17296	-	-	-	-	GRASP
rs12740374	rs12740374	chr1:109817590	chr1:109274968	G	T	Self-reported angina	EFO_0000378	Neale B	UKBB	European	2017	0.003683	0.0005103	5.318e-13	+	337159	10612	326547	1	risk diff	Neale-B_UKBB_EUR_2017
rs28418580	rs28418580	chr4:89742244	chr4:88821093	C	T	Impedance of arm left	-	Neale B	UKBB	European	2017	0.01249	0.001731	5.356e-13	+	331292	0	331292	1	IVNT	Neale-B_UKBB_EUR_2017
rs7305511	rs7305511	chr12:123498253	chr12:123013706	G	T	Comparative height size at age 10	-	Neale B	UKBB	European	2017	0.01322	0.001832	5.402e-13	+	332021	0	332021	1	-	Neale-B_UKBB_EUR_2017
rs15285	rs15285	chr8:19824667	chr8:19967156	T	C	Platelet distribution width	EFO_0004586	Astle W	27863252	European	2016	-0.02857	0.00396	5.405e-13	-	173480	0	173480	2	IVNT	Astle-W_Blood-Cell-Traits_EUR_2016
rs10937241	rs10937241	chr3:185822774	chr3:186104985	G	A	Arm fat mass right	-	Neale B	UKBB	European	2017	0.0235	0.003262	5.829e-13	+	331226	0	331226	1	IVNT	Neale-B_UKBB_EUR_2017
rs13107325	rs13107325	chr4:103188709	chr4:102267552	T	C	Hemoglobin concentration	EFO_0004586	Astle W	27863252	European	2016	0.04852	0.006734	5.835e-13	+	173480	0	173480	2	IVNT	Astle-W_Blood-Cell-Traits_EUR_2016
rs635634	rs635634	chr9:136155000	chr9:133279427	T	C	Low density lipoprotein	EFO_0004611	GLGC	20686565	Mixed	2010	0.0728	0.01	5.844e-13	+	95454	0	95454	46	Z-score	GLGC_LDL_Mixed_2010
rs964184	rs964184	chr11:116648917	chr11:116778201	C	G	Mean corpuscular hemoglobin concentration	EFO_0004528	Astle W	27863252	European	2016	0.0366	0.005084	6e-13	+	-	-	-	-	unit decrease	NHGRI-EBI_GWAS_Catalog
rs964184	rs964184	chr11:116648917	chr11:116778201	C	G	Mean corpuscular hemoglobin concentration	EFO_0004586	Astle W	27863252	European	2016	-0.0366	0.005084	6.015e-13	-	173480	0	173480	2	IVNT	Astle-W_Blood-Cell-Traits_EUR_2016
rs9640171	rs9640171	chr7:150600845	chr7:150903757	A	G	Impedance of leg right	-	Neale B	UKBB	European	2017	0.01775	0.002465	6.018e-13	+	331301	0	331301	1	IVNT	Neale-B_UKBB_EUR_2017
rs4788202	rs4788202	chr16:29978003	chr16:29966682	C	T	Mean corpuscular volume	EFO_0004586	Astle W	27863252	European	2016	-0.02549	0.00354	6.029e-13	-	173480	0	173480	2	IVNT	Astle-W_Blood-Cell-Traits_EUR_2016
rs9987289	rs9987289	chr8:9183358	chr8:9325848	A	G	Fasting glucose	EFO_0004465	MAGIC	22885924	European	2012	0.027	0.0038	6.11e-13	+	133010	0	133010	66	mmol/l	MAGIC_FG-METABO_EUR_2012
rs10937241	rs10937241	chr3:185822774	chr3:186104985	G	A	Leg predicted mass left	-	Neale B	UKBB	European	2017	0.01567	0.002177	6.166e-13	+	331253	0	331253	1	IVNT	Neale-B_UKBB_EUR_2017
rs998584	rs998584	chr6:43757896	chr6:43790159	C	A	High light scatter reticulocyte count	EFO_0004586	Astle W	27863252	European	2016	-0.02582	0.003588	6.235e-13	-	173480	0	173480	2	IVNT	Astle-W_Blood-Cell-Traits_EUR_2016
rs11239538	rs11239538	chr10:45994596	chr10:45499148	C	G	Cholelithiasis	EFO_0004799	Neale B	UKBB	European	2017	0.002915	0.0004054	6.407e-13	+	337199	6986	330213	1	risk diff	Neale-B_UKBB_EUR_2017
rs55747707	rs55747707	chr7:73037366	chr7:73623036	A	G	Impedance of whole body	-	Neale B	UKBB	European	2017	-0.01654	0.002301	6.497e-13	-	331284	0	331284	1	IVNT	Neale-B_UKBB_EUR_2017
rs1042034	rs1042034	chr2:21225281	chr2:21002409	T	C	Total cholesterol	NCIT_C61032;NCIT_C105586	Asselbergs	23063622	European	2012	NA	NA	6.6e-13	NA	66240	-	-	-	-	GRASP
rs28418580	rs28418580	chr4:89742244	chr4:88821093	C	T	Hip circumference	EFO_0005093	Neale B	UKBB	European	2017	0.01744	0.002428	6.799e-13	+	336601	0	336601	1	IVNT	Neale-B_UKBB_EUR_2017
rs2925979	rs2925979	chr16:81534790	chr16:81501185	T	C	Waist to hip ratio adjusted for body mass index	EFO_0004343;EFO_0004340	GIANT	25673412	Mixed	2015	0.0342	0.004764	7e-13	+	-	-	-	-	unit increase	NHGRI-EBI_GWAS_Catalog
rs13107325	rs13107325	chr4:103188709	chr4:102267552	T	C	Sitting height	EFO_0004339	Neale B	UKBB	European	2017	0.02564	0.003574	7.199e-13	+	336172	0	336172	1	IVNT	Neale-B_UKBB_EUR_2017
rs11065987	rs11065987	chr12:112072424	chr12:111634620	A	G	Treatment with thyroxine product	EFO_0007056	Neale B	UKBB	European	2017	-0.001897	0.0002644	7.222e-13	-	337159	3917	333242	1	risk diff	Neale-B_UKBB_EUR_2017
rs12679749	rs12679749	chr8:116602459	chr8:115590232	C	T	Arm predicted mass right	-	Neale B	UKBB	European	2017	-0.01095	0.001527	7.451e-13	-	331216	0	331216	1	IVNT	Neale-B_UKBB_EUR_2017
rs9640171	rs9640171	chr7:150600845	chr7:150903757	A	G	Impedance of leg left	-	Neale B	UKBB	European	2017	0.01781	0.002484	7.539e-13	+	331296	0	331296	1	IVNT	Neale-B_UKBB_EUR_2017
rs11065987	rs11065987	chr12:112072424	chr12:111634620	A	G	Hip circumference	EFO_0005093	Neale B	UKBB	European	2017	0.01751	0.002442	7.632e-13	+	336601	0	336601	1	IVNT	Neale-B_UKBB_EUR_2017
rs9614077	rs9614077	chr22:30244949	chr22:29848960	C	T	Lymphocyte count	EFO_0004586	Astle W	27863252	European	2016	0.02665	0.003719	7.719e-13	+	173480	0	173480	2	IVNT	Astle-W_Blood-Cell-Traits_EUR_2016
rs10937241	rs10937241	chr3:185822774	chr3:186104985	G	A	Leg fat-free mass left	-	Neale B	UKBB	European	2017	0.0157	0.002192	8.028e-13	+	331258	0	331258	1	IVNT	Neale-B_UKBB_EUR_2017
rs4871603	rs4871603	chr8:126480367	chr8:125468125	C	T	Reticulocyte fraction of red cells	EFO_0004586	Astle W	27863252	European	2016	0.02694	0.003764	8.292e-13	+	173480	0	173480	2	IVNT	Astle-W_Blood-Cell-Traits_EUR_2016
rs2070895	rs2070895	chr15:58723939	chr15:58431740	A	G	Total cholesterol	EFO_0004574	Spracklen CN	28334899	East Asian	2017	0.0757	0.0108	8.54e-13	+	20453	0	20453	13	IVNT	Spracklen-CN_Total-Cholesterol_EAS_2017
rs17309930	rs17309930	chr11:27748493	chr11:27726946	A	C	Leg fat percentage left	-	Neale B	UKBB	European	2017	0.01339	0.001872	8.668e-13	+	331278	0	331278	1	IVNT	Neale-B_UKBB_EUR_2017
rs1047891	rs1047891	chr2:211540507	chr2:210675783	A	C	Plasma homocysteine levels post methionine load test	EFO_0004578	Williams SR	24651765	Mixed	2014	NA	NA	9e-13	NA	-	-	-	-	-	NHGRI-EBI_GWAS_Catalog
rs7973869	rs7973869	chr12:122874284	chr12:122389737	C	G	Arm fat mass left	-	Neale B	UKBB	European	2017	0.01966	0.002752	9.147e-13	+	331164	0	331164	1	IVNT	Neale-B_UKBB_EUR_2017
rs7973869	rs7973869	chr12:122874284	chr12:122389737	C	G	Arm predicted mass right	-	Neale B	UKBB	European	2017	0.01245	0.001744	9.326e-13	+	331216	0	331216	1	IVNT	Neale-B_UKBB_EUR_2017
rs7308864	rs7308864	chr12:109871179	chr12:109433374	A	G	High density lipoprotein	EFO_0004612	GLGC	20686565	Mixed	2010	-0.0332	0.005	9.473e-13	-	99900	0	99900	46	Z-score	GLGC_HDL_Mixed_2010
rs7308864	rs7308864	chr12:109871179	chr12:109433374	A	G	HDL cholesterol	NCIT_C61041;NCIT_C105587	GLGC	20686565	Mixed	2010	NA	NA	9.473e-13	NA	100184	-	-	-	-	GRASP
rs13107325	rs13107325	chr4:103188709	chr4:102267552	T	C	Body mass index	EFO_0004340	GIANT	25673413	Mixed	2015	0.047	0.006591	1e-12	+	-	-	-	-	kg/m2 increase	NHGRI-EBI_GWAS_Catalog
rs964184	rs964184	chr11:116648917	chr11:116778201	C	G	HDL cholesterol	NCIT_C61041;NCIT_C105587	Lettre G	21347282	African	2011	NA	NA	1e-12	NA	8090	-	-	-	-	GRASP
rs964184	rs964184	chr11:116648917	chr11:116778201	C	G	HDL cholesterol	EFO_0004612	Kathiresan S	19060906	European	2008	-0.17	0.02384	1e-12	-	-	-	-	-	SD decrease	NHGRI-EBI_GWAS_Catalog
rs964184	rs964184	chr11:116648917	chr11:116778201	C	G	Cholesterol hdl	-	Kathiresan S	19060906	European	2008	NA	NA	1e-12	NA	-	-	-	-	-	dbGaP
rs11065987	rs11065987	chr12:112072424	chr12:111634620	A	G	Hematocrit	EFO_0004348	Ganesh SK	19862010	European	2009	-0.17	0.02384	1e-12	-	-	-	-	-	% decrease	NHGRI-EBI_GWAS_Catalog
rs11065987	rs11065987	chr12:112072424	chr12:111634620	A	G	Hematocrit	EFO_0004348	Ganesh SK	19862010	European	2009	NA	NA	1e-12	NA	-	-	-	-	-	dbGaP
rs17309930	rs17309930	chr11:27748493	chr11:27726946	A	C	Trunk fat percentage	-	Neale B	UKBB	European	2017	0.01962	0.002752	1.004e-12	+	331113	0	331113	1	IVNT	Neale-B_UKBB_EUR_2017
rs2070895	rs2070895	chr15:58723939	chr15:58431740	A	G	Triglycerides	EFO_0004530	Spracklen CN	28334899	East Asian	2017	0.0855	0.0121	1.01e-12	+	16045	0	16045	13	IVNT	Spracklen-CN_Triglycerides_EAS_2017
rs13107325	rs13107325	chr4:103188709	chr4:102267552	T	C	Body mass index	EFO_0004340	GIANT	25673413	Mixed	2015	0.0472	0.0066	1.064e-12	+	335619	0	335619	125	IVNT	GIANT_BMI_Mixed_2015
rs11239538	rs11239538	chr10:45994596	chr10:45499148	C	G	Mean corpuscular volume	EFO_0004586	Astle W	27863252	European	2016	0.02941	0.004131	1.08e-12	+	173480	0	173480	2	IVNT	Astle-W_Blood-Cell-Traits_EUR_2016
rs1471741	rs1471741	chr3:136328268	chr3:136609426	T	C	Impedance of whole body	-	Neale B	UKBB	European	2017	0.01502	0.00211	1.105e-12	+	331284	0	331284	1	IVNT	Neale-B_UKBB_EUR_2017
rs964184	rs964184	chr11:116648917	chr11:116778201	C	G	Coronary artery disease	EFO_0000378;EFO_0001645	van der Harst P	29212778	Mixed	2018	-0.0561	0.0079	1.151e-12	-	547261	122733	424528	2	log OR	van-der-Harst-P_CAD_Mixed_2018
rs15285	rs15285	chr8:19824667	chr8:19967156	T	C	Self-reported high cholesterol	EFO_0008111	Neale B	UKBB	European	2017	-0.006272	0.0008823	1.173e-12	-	337159	41296	295863	1	risk diff	Neale-B_UKBB_EUR_2017
rs7973869	rs7973869	chr12:122874284	chr12:122389737	C	G	Arm fat-free mass left	-	Neale B	UKBB	European	2017	0.01268	0.001785	1.224e-12	+	331159	0	331159	1	IVNT	Neale-B_UKBB_EUR_2017
rs2269434	rs2269434	chr11:47360412	chr11:47338861	T	C	Vascular or heart problems diagnosed by doctor: none of the above	-	Neale B	UKBB	European	2017	-0.008266	0.001164	1.261e-12	-	336683	236530	100153	1	risk diff	Neale-B_UKBB_EUR_2017
rs2307111	rs2307111	chr5:75003678	chr5:75707853	T	C	Waist circumference in females	EFO_0004342	GIANT	25673412	Mixed	2015	0.03	0.0043	1.3e-12	+	134549	0	134549	101	IVNT	GIANT_WC-F_Mixed_2015
rs28418580	rs28418580	chr4:89742244	chr4:88821093	C	T	Body fat percentage	EFO_0007800	Neale B	UKBB	European	2017	0.01333	0.00188	1.304e-12	+	331117	0	331117	1	IVNT	Neale-B_UKBB_EUR_2017
rs11065987	rs11065987	chr12:112072424	chr12:111634620	A	G	Hematocrit Hct	EFO_0004348	Ganesh SK	19862010	European	2009	NA	NA	1.36e-12	NA	24167	-	-	-	-	GRASP
rs55747707	rs55747707	chr7:73037366	chr7:73623036	A	G	Basal metabolic rate	EFO_0007777	Neale B	UKBB	European	2017	0.01417	0.002001	1.412e-12	+	331307	0	331307	1	IVNT	Neale-B_UKBB_EUR_2017
rs4871603	rs4871603	chr8:126480367	chr8:125468125	C	T	Coronary artery disease	EFO_0000378;EFO_0001645	van der Harst P	29212778	Mixed	2018	0.0373	0.0053	1.512e-12	+	547261	122733	424528	2	log OR	van-der-Harst-P_CAD_Mixed_2018
rs13107325	rs13107325	chr4:103188709	chr4:102267552	T	C	Schizophrenia	EFO_0000692	PGC	25056061	Mixed	2014	0.1519	0.0215	1.536e-12	+	82315	35476	46839	49	log OR	PGC_Schizophrenia_Mixed_2014
rs2043085	rs2043085	chr15:58680954	chr15:58388755	T	C	Triglycerides	EFO_0004530	GLGC	20686565	Mixed	2010	0.0348	0.005	1.555e-12	+	96598	0	96598	46	Z-score	GLGC_TG_Mixed_2010
rs2043085	rs2043085	chr15:58680954	chr15:58388755	T	C	Triglycerides	-	GLGC	20686565	Mixed	2010	NA	NA	1.555e-12	NA	100184	-	-	-	-	GRASP
rs4788202	rs4788202	chr16:29978003	chr16:29966682	C	T	Body fat percentage	EFO_0007800	Neale B	UKBB	European	2017	-0.01321	0.001869	1.556e-12	-	331117	0	331117	1	IVNT	Neale-B_UKBB_EUR_2017
rs2941520	rs2941520	chr17:37903730	chr17:39747477	T	C	Monocyte percentage of white cells	EFO_0004586	Astle W	27863252	European	2016	-0.02739	0.003876	1.602e-12	-	173480	0	173480	2	IVNT	Astle-W_Blood-Cell-Traits_EUR_2016
rs2269434	rs2269434	chr11:47360412	chr11:47338861	T	C	High density lipoprotein	EFO_0004612	GLGC	20686565	Mixed	2010	-0.0323	0.0052	1.623e-12	-	99900	0	99900	46	Z-score	GLGC_HDL_Mixed_2010
rs2269434	rs2269434	chr11:47360412	chr11:47338861	T	C	HDL cholesterol	NCIT_C61041;NCIT_C105587	GLGC	20686565	Mixed	2010	NA	NA	1.623e-12	NA	100184	-	-	-	-	GRASP
rs15285	rs15285	chr8:19824667	chr8:19967156	T	C	Coronary artery disease	EFO_0000378;EFO_0001645	van der Harst P	29212778	Mixed	2018	-0.0416	0.0059	1.631e-12	-	547261	122733	424528	2	log OR	van-der-Harst-P_CAD_Mixed_2018
rs79953491	rs79953491	chr2:165555539	chr2:164699029	A	G	Impedance of arm left	-	Neale B	UKBB	European	2017	-0.01865	0.002643	1.719e-12	-	331292	0	331292	1	IVNT	Neale-B_UKBB_EUR_2017
rs11239538	rs11239538	chr10:45994596	chr10:45499148	C	G	Mean corpuscular hemoglobin	EFO_0004586	Astle W	27863252	European	2016	0.02923	0.004143	1.722e-12	+	173480	0	173480	2	IVNT	Astle-W_Blood-Cell-Traits_EUR_2016
rs9640171	rs9640171	chr7:150600845	chr7:150903757	A	G	Sitting height	EFO_0004339	Neale B	UKBB	European	2017	-0.01485	0.002106	1.8e-12	-	336172	0	336172	1	IVNT	Neale-B_UKBB_EUR_2017
rs964184	rs964184	chr11:116648917	chr11:116778201	C	G	Metabolic syndrome domains Atherogenic Dyslipidemia PC2	NCIT_C84442	Avery	22022282	Mixed	2011	NA	NA	1.8e-12	NA	25755	-	-	-	-	GRASP
rs13107325	rs13107325	chr4:103188709	chr4:102267552	T	C	Body mass index	EFO_0004340	GIANT	25673413	European	2015	0.0477	0.0068	1.825e-12	+	321461	0	321461	114	IVNT	GIANT_BMI_EUR_2015
rs2925979	rs2925979	chr16:81534790	chr16:81501185	T	C	Impedance of arm right	-	Neale B	UKBB	European	2017	-0.01311	0.001861	1.859e-12	-	331279	0	331279	1	IVNT	Neale-B_UKBB_EUR_2017
rs7973869	rs7973869	chr12:122874284	chr12:122389737	C	G	Arm fat-free mass right	-	Neale B	UKBB	European	2017	0.01232	0.00175	1.903e-12	+	331221	0	331221	1	IVNT	Neale-B_UKBB_EUR_2017
rs12740374	rs12740374	chr1:109817590	chr1:109274968	G	T	Treatment with ezetimibe	EFO_0007056	Neale B	UKBB	European	2017	0.001584	0.000225	1.957e-12	+	337159	1997	335162	1	risk diff	Neale-B_UKBB_EUR_2017
rs1471741	rs1471741	chr3:136328268	chr3:136609426	T	C	Waist circumference	EFO_0004342	Neale B	UKBB	European	2017	-0.01725	0.002451	1.992e-12	-	336639	0	336639	1	IVNT	Neale-B_UKBB_EUR_2017
rs13107325	rs13107325	chr4:103188709	chr4:102267552	T	C	Height	EFO_0004339	GIANT	28146470	European	2017	-0.034	0.0049	2e-12	-	381625	0	381625	106	IVNT	GIANT_Height_EUR_2017
rs13107325	rs13107325	chr4:103188709	chr4:102267552	T	C	Body mass index	EFO_0004340	GIANT	25673413	Mixed	2015	0.048	0.006824	2e-12	+	-	-	-	-	kg/m2 increase	NHGRI-EBI_GWAS_Catalog
rs13107325	rs13107325	chr4:103188709	chr4:102267552	T	C	Schizophrenia	EFO_0000692	Goes FS	26198764	European	2015	0.1484	0.0211	2e-12	+	-	-	-	-	log OR	NHGRI-EBI_GWAS_Catalog
rs7305511	rs7305511	chr12:123498253	chr12:123013706	G	T	Years of educational attainment	EFO_0004784	SSGAC	27225129	European	2016	0.019	0.003	2.01e-12	+	328917	0	328917	64	years	SSGAC_EduYears_EUR_2016
rs12624640	rs12624640	chr20:32952125	chr20:34364319	A	G	Heel bone mineral density	EFO_0009270	Neale B	UKBB	European	2017	0.02217	0.003153	2.056e-12	+	194398	0	194398	1	IVNT	Neale-B_UKBB_EUR_2017
rs11065987	rs11065987	chr12:112072424	chr12:111634620	A	G	Treatment with atenolol	EFO_0007056	Neale B	UKBB	European	2017	-0.003369	0.0004791	2.061e-12	-	337159	13184	323975	1	risk diff	Neale-B_UKBB_EUR_2017
rs11065987	rs11065987	chr12:112072424	chr12:111634620	A	G	Total cholesterol	NCIT_C61032;NCIT_C105586	GLGC	20686565	Mixed	2010	NA	NA	2.1e-12	NA	100184	-	-	-	-	GRASP
rs28746832	rs28746832	chr6:32633816	chr6:32666039	G	C	Eosinophil percentage of granulocytes	EFO_0004586	Astle W	27863252	European	2016	0.02716	0.003869	2.249e-12	+	173480	0	173480	2	IVNT	Astle-W_Blood-Cell-Traits_EUR_2016
rs9987289	rs9987289	chr8:9183358	chr8:9325848	A	G	C reactive protein	NCIT_C64548	Dehghan A	21300955	European	2011	NA	NA	2.3e-12	NA	66185	-	-	-	-	GRASP
rs635634	rs635634	chr9:136155000	chr9:133279427	T	C	Impedance of leg left	-	Neale B	UKBB	European	2017	-0.02005	0.002858	2.323e-12	-	331296	0	331296	1	IVNT	Neale-B_UKBB_EUR_2017
rs635634	rs635634	chr9:136155000	chr9:133279427	T	C	Coronary artery disease	EFO_0000378;EFO_0001645	Nelson CP	28714975	Mixed	2017	0.07326	0.01044	2.34e-12	+	148715	10801	137914	1	log OR	Nelson-CP_CAD_Mixed_2017
rs4580257	rs4580257	chr17:76403028	chr17:78406947	G	T	Immature fraction of reticulocytes	EFO_0004586	Astle W	27863252	European	2016	0.0256	0.003652	2.363e-12	+	173480	0	173480	2	IVNT	Astle-W_Blood-Cell-Traits_EUR_2016
rs11065987	rs11065987	chr12:112072424	chr12:111634620	A	G	Weight	EFO_0004338	Neale B	UKBB	European	2017	0.01511	0.002155	2.371e-12	+	336227	0	336227	1	IVNT	Neale-B_UKBB_EUR_2017
rs9640171	rs9640171	chr7:150600845	chr7:150903757	A	G	Weight	EFO_0004338	Neale B	UKBB	European	2017	-0.01669	0.002381	2.373e-12	-	336227	0	336227	1	IVNT	Neale-B_UKBB_EUR_2017
rs11065987	rs11065987	chr12:112072424	chr12:111634620	A	G	Myocardial infarction	EFO_0000612	Soranzo N	19820697	European	2009	NA	NA	2.42e-12	NA	4627	-	-	-	-	GRASP
rs9989419	rs9989419	chr16:56985139	chr16:56951227	A	G	Low density lipoprotein	EFO_0004611	GLGC	24097068	European	2013	0.0277	0.0039	2.494e-12	+	163625	0	163625	60	IVNT	GLGC_LDL_EUR_2013
rs174566	rs174566	chr11:61592362	chr11:61824890	A	G	Pulse rate	EFO_0004326	Neale B	UKBB	European	2017	-0.0312	0.004455	2.526e-12	-	110153	0	110153	1	IVNT	Neale-B_UKBB_EUR_2017
rs9989419	rs9989419	chr16:56985139	chr16:56951227	A	G	APOA1 apolipoprotein AI	NCIT_C116417;NCIT_C74733;NCIT_C116419	Talmud	19913121	European	2009	NA	NA	2.59e-12	NA	5059	-	-	-	-	GRASP
rs964184	rs964184	chr11:116648917	chr11:116778201	C	G	Circulating a tocopherol concentrations following 3 y of controlled vitamin E supplementation in men	GO_1904966;GO_0008431	Major JM	22437554	European	2012	NA	NA	2.6e-12	NA	2112	-	-	-	-	GRASP
rs13107325	rs13107325	chr4:103188709	chr4:102267552	T	C	Platelet distribution width	EFO_0004586	Astle W	27863252	European	2016	-0.04774	0.006826	2.664e-12	-	173480	0	173480	2	IVNT	Astle-W_Blood-Cell-Traits_EUR_2016
rs4871603	rs4871603	chr8:126480367	chr8:125468125	C	T	Treatment with cholesterol lowering medication	EFO_0007056	Neale B	UKBB	European	2017	0.008151	0.001166	2.707e-12	+	180203	22705	157498	1	risk diff	Neale-B_UKBB_EUR_2017
rs10937241	rs10937241	chr3:185822774	chr3:186104985	G	A	Arm fat mass left	-	Neale B	UKBB	European	2017	0.0228	0.003263	2.778e-12	+	331164	0	331164	1	IVNT	Neale-B_UKBB_EUR_2017
rs964184	rs964184	chr11:116648917	chr11:116778201	C	G	HDL cholesterol	NCIT_C61041;NCIT_C105587	Coram MA	23726366	Mixed	2013	NA	NA	2.81e-12	NA	11423	-	-	-	-	GRASP
rs17309930	rs17309930	chr11:27748493	chr11:27726946	A	C	Leg fat percentage right	-	Neale B	UKBB	European	2017	0.01324	0.001896	2.849e-12	+	331296	0	331296	1	IVNT	Neale-B_UKBB_EUR_2017
rs9989419	rs9989419	chr16:56985139	chr16:56951227	A	G	HDL cholesterol median HDL cholesterol	NCIT_C61041;NCIT_C105587	Turner	21589926	Mixed	2011	NA	NA	2.89e-12	NA	3740	-	-	-	-	GRASP
rs2307111	rs2307111	chr5:75003678	chr5:75707853	T	C	Waist circumference	EFO_0004342	GIANT	25673412	European	2015	0.024	0.0034	2.9e-12	+	232026	0	232026	101	IVNT	GIANT_WC_EUR_2015
rs2307111	rs2307111	chr5:75003678	chr5:75707853	T	C	Obesity	EFO_0001073	GIANT	23563607	European	2013	NA	NA	3e-12	NA	-	-	-	-	-	NHGRI-EBI_GWAS_Catalog
rs964184	rs964184	chr11:116648917	chr11:116778201	C	G	HDL cholesterol	EFO_0004612	Coram MA	23726366	Mixed	2013	NA	NA	3e-12	NA	-	-	-	-	-	NHGRI-EBI_GWAS_Catalog
rs964184	rs964184	chr11:116648917	chr11:116778201	C	G	Response to Vitamin E supplementation	GO_0033273	Major JM	22437554	European	2012	-0.07	0.01003	3e-12	-	-	-	-	-	mg/L increase	NHGRI-EBI_GWAS_Catalog
rs964184	rs964184	chr11:116648917	chr11:116778201	C	G	Vitamin E	CHEBI_18145	Major JM	22437554	European	2012	NA	NA	3e-12	NA	-	-	-	-	-	dbGaP
rs5750673	rs5750673	chr22:39110124	chr22:38714119	A	G	Age at menopause	EFO_0004704;EFO_0004703	ReproGen	26414677	European	2015	-0.16	0.02	3.2e-12	-	69360	0	69360	33	years	ReproGen_Age-at-Menopause_EUR_2015
rs13107325	rs13107325	chr4:103188709	chr4:102267552	T	C	Weight	EFO_0004338	Neale B	UKBB	European	2017	0.02814	0.004039	3.241e-12	+	336227	0	336227	1	IVNT	Neale-B_UKBB_EUR_2017
rs2307111	rs2307111	chr5:75003678	chr5:75707853	T	C	Obesity class	HP_0025499;HP_0025500	GIANT	23563607	European	2013	NA	NA	3.39e-12	NA	16068	-	-	-	-	GRASP
rs11065987	rs11065987	chr12:112072424	chr12:111634620	A	G	Diastolic blood pressure	EFO_0006336	ICBP	21909115	European	2011	NA	NA	3.43e-12	NA	69395	-	-	-	-	GRASP
rs11065987	rs11065987	chr12:112072424	chr12:111634620	A	G	Diastolic blood pressure	EFO_0006336	ICBP	21909115	European	2011	NA	NA	3.43e-12	NA	69395	0	69395	29	mmHg	ICBP_DBP_EUR_2011
rs1990760	rs1990760	chr2:163124051	chr2:162267541	C	T	Self-reported hypothyroidism or myxoedema	EFO_0004705;EFO_1001055	Neale B	UKBB	European	2017	-0.003694	0.0005308	3.448e-12	-	337159	16376	320783	1	risk diff	Neale-B_UKBB_EUR_2017
rs4871603	rs4871603	chr8:126480367	chr8:125468125	C	T	Triglycerides	EFO_0004530	Spracklen CN	28334899	East Asian	2017	0.0666	0.0093	3.55e-12	+	27623	0	27623	13	IVNT	Spracklen-CN_Triglycerides_EAS_2017
rs13107325	rs13107325	chr4:103188709	chr4:102267552	T	C	Height	EFO_0004339	GIANT	28146470	Mixed	2017	-0.033	0.0048	3.6e-12	-	458927	0	458927	147	IVNT	GIANT_Height_Mixed_2017
rs147627829	rs147627829	chr6:34335088	chr6:34367311	A	G	Forced expiratory volume in 1-second	EFO_0004314	Neale B	UKBB	European	2017	0.03553	0.005111	3.615e-12	+	307638	0	307638	1	IVNT	Neale-B_UKBB_EUR_2017
rs1047891	rs1047891	chr2:211540507	chr2:210675783	A	C	Serum metabolite levels	EFO_0005653	Yu B	24625756	African	2014	0.1	0.01442	4e-12	+	-	-	-	-	unit increase	NHGRI-EBI_GWAS_Catalog
rs964184	rs964184	chr11:116648917	chr11:116778201	C	G	Very low density lipoprotein cholesterol levels	EFO_0008317	Southam L	28548082	Mixed	2017	-0.242	0.03488	4e-12	-	-	-	-	-	unit increase	NHGRI-EBI_GWAS_Catalog
rs12679749	rs12679749	chr8:116602459	chr8:115590232	C	T	Leg predicted mass left	-	Neale B	UKBB	European	2017	-0.01115	0.001608	4.031e-12	-	331253	0	331253	1	IVNT	Neale-B_UKBB_EUR_2017
rs174566	rs174566	chr11:61592362	chr11:61824890	A	G	Height	EFO_0004339	Neale B	UKBB	European	2017	0.01255	0.001809	4.123e-12	+	336474	0	336474	1	IVNT	Neale-B_UKBB_EUR_2017
rs28746832	rs28746832	chr6:32633816	chr6:32666039	G	C	Reticulocyte count	EFO_0004586	Astle W	27863252	European	2016	0.02691	0.003883	4.194e-12	+	173480	0	173480	2	IVNT	Astle-W_Blood-Cell-Traits_EUR_2016
rs2925979	rs2925979	chr16:81534790	chr16:81501185	T	C	HDL cholesterol	NCIT_C61041;NCIT_C105587	GLGC	20686565	Mixed	2010	NA	NA	4.3e-12	NA	100184	-	-	-	-	GRASP
rs12679749	rs12679749	chr8:116602459	chr8:115590232	C	T	Leg fat-free mass left	-	Neale B	UKBB	European	2017	-0.01122	0.001619	4.302e-12	-	331258	0	331258	1	IVNT	Neale-B_UKBB_EUR_2017
rs12740374	rs12740374	chr1:109817590	chr1:109274968	G	T	Vascular or heart problems diagnosed by doctor: angina	EFO_0000378	Neale B	UKBB	European	2017	0.003538	0.0005111	4.471e-12	+	336683	10618	326065	1	risk diff	Neale-B_UKBB_EUR_2017
rs10750766	rs10750766	chr11:65473798	chr11:65706327	A	C	Heel bone mineral density	EFO_0009270	Neale B	UKBB	European	2017	0.02381	0.003441	4.551e-12	+	194398	0	194398	1	IVNT	Neale-B_UKBB_EUR_2017
rs12679749	rs12679749	chr8:116602459	chr8:115590232	C	T	Hematocrit	EFO_0004586	Astle W	27863252	European	2016	0.02474	0.003576	4.555e-12	+	173480	0	173480	2	IVNT	Astle-W_Blood-Cell-Traits_EUR_2016
rs668799	rs668799	chr17:40716235	chr17:42564217	T	C	Arm fat percentage right	-	Neale B	UKBB	European	2017	0.01424	0.002058	4.643e-12	+	331249	0	331249	1	IVNT	Neale-B_UKBB_EUR_2017
rs10761737	rs10761737	chr10:65052205	chr10:63292445	C	T	Granulocyte percentage of myeloid white cells	EFO_0004586	Astle W	27863252	European	2016	-0.02503	0.003623	4.832e-12	-	173480	0	173480	2	IVNT	Astle-W_Blood-Cell-Traits_EUR_2016
rs174566	rs174566	chr11:61592362	chr11:61824890	A	G	Granulocyte count	EFO_0004586	Astle W	27863252	European	2016	0.02595	0.003756	4.88e-12	+	173480	0	173480	2	IVNT	Astle-W_Blood-Cell-Traits_EUR_2016
rs1471741	rs1471741	chr3:136328268	chr3:136609426	T	C	Coronary artery disease	EFO_0000378;EFO_0001645	van der Harst P	29212778	Mixed	2018	-0.0451	0.0065	4.952e-12	-	547261	122733	424528	2	log OR	van-der-Harst-P_CAD_Mixed_2018
rs28746832	rs28746832	chr6:32633816	chr6:32666039	G	C	Neutrophil percentage of granulocytes	EFO_0004586	Astle W	27863252	European	2016	-0.02671	0.00387	5.097e-12	-	173480	0	173480	2	IVNT	Astle-W_Blood-Cell-Traits_EUR_2016
rs17309930	rs17309930	chr11:27748493	chr11:27726946	A	C	Waist circumference	EFO_0004342	GIANT	25673412	Mixed	2015	0.028	0.0041	5.2e-12	+	240255	0	240255	101	IVNT	GIANT_WC_Mixed_2015
rs964184	rs964184	chr11:116648917	chr11:116778201	C	G	TriglyceridesHDL cholesterol ratio exam 1	NCIT_C121183;NCIT_C80171	Kathiresan S	19060906	European	2008	NA	NA	5.2e-12	NA	19840	-	-	-	-	GRASP
rs10937241	rs10937241	chr3:185822774	chr3:186104985	G	A	Impedance of arm right	-	Neale B	UKBB	European	2017	-0.01613	0.002341	5.655e-12	-	331279	0	331279	1	IVNT	Neale-B_UKBB_EUR_2017
rs12679749	rs12679749	chr8:116602459	chr8:115590232	C	T	Arm predicted mass left	-	Neale B	UKBB	European	2017	-0.01072	0.001557	5.747e-12	-	331146	0	331146	1	IVNT	Neale-B_UKBB_EUR_2017
rs2256609	rs2256609	chr22:21925017	chr22:21570728	A	G	Reticulocyte count	EFO_0004586	Astle W	27863252	European	2016	0.03151	0.004577	5.83e-12	+	173480	0	173480	2	IVNT	Astle-W_Blood-Cell-Traits_EUR_2016
rs174566	rs174566	chr11:61592362	chr11:61824890	A	G	Sum neutrophil eosinophil counts	EFO_0004586	Astle W	27863252	European	2016	0.02581	0.00375	5.837e-12	+	173480	0	173480	2	IVNT	Astle-W_Blood-Cell-Traits_EUR_2016
rs9640171	rs9640171	chr7:150600845	chr7:150903757	A	G	Impedance of arm left	-	Neale B	UKBB	European	2017	0.01324	0.001924	5.957e-12	+	331292	0	331292	1	IVNT	Neale-B_UKBB_EUR_2017
rs13106834	rs13106834	chr4:55501728	chr4:54635561	A	G	Myeloid white cell count	EFO_0004586	Astle W	27863252	European	2016	0.0247	0.003589	5.963e-12	+	173480	0	173480	2	IVNT	Astle-W_Blood-Cell-Traits_EUR_2016
rs2256609	rs2256609	chr22:21925017	chr22:21570728	A	G	Crohns disease	EFO_0000384	IBDGC	26192919	European	2015	-0.1028	0.01494	6e-12	-	-	-	-	-	log OR	NHGRI-EBI_GWAS_Catalog
rs62112763	rs62112763	chr19:7220013	chr19:7220002	C	G	Height	EFO_0004339	Neale B	UKBB	European	2017	0.012	0.001745	6.146e-12	+	336474	0	336474	1	IVNT	Neale-B_UKBB_EUR_2017
rs147627829	rs147627829	chr6:34335088	chr6:34367311	A	G	Comparative height size at age 10	-	Neale B	UKBB	European	2017	0.02799	0.004071	6.196e-12	+	332021	0	332021	1	-	Neale-B_UKBB_EUR_2017
rs12740374	rs12740374	chr1:109817590	chr1:109274968	G	T	LDL cholesterol exam 1 values	EFO_0004195	Kathiresan S	19060906	European	2008	NA	NA	6.2e-12	NA	19840	-	-	-	-	GRASP
rs72959041	rs72959041	chr6:127454893	chr6:127133748	A	G	Arm fat percentage right	-	Neale B	UKBB	European	2017	-0.02939	0.004276	6.252e-12	-	331249	0	331249	1	IVNT	Neale-B_UKBB_EUR_2017
rs79953491	rs79953491	chr2:165555539	chr2:164699029	A	G	Impedance of arm right	-	Neale B	UKBB	European	2017	-0.01807	0.002632	6.655e-12	-	331279	0	331279	1	IVNT	Neale-B_UKBB_EUR_2017
rs55747707	rs55747707	chr7:73037366	chr7:73623036	A	G	Hip circumference	EFO_0005093	Neale B	UKBB	European	2017	0.02051	0.002989	6.71e-12	+	336601	0	336601	1	IVNT	Neale-B_UKBB_EUR_2017
rs9987289	rs9987289	chr8:9183358	chr8:9325848	A	G	log Fasting insulin adjusted for BMI	EFO_0008037	MAGIC	22885924	European	2012	0.025	0.0036	6.74e-12	+	108557	0	108557	56	pmol/l	MAGIC_FIadjBMI_EUR_2012
rs11065987	rs11065987	chr12:112072424	chr12:111634620	A	G	Total cholesterol	EFO_0004574	GLGC	20686565	Mixed	2010	0.0357	0.0053	6.771e-12	+	100184	0	100184	46	Z-score	GLGC_TC_Mixed_2010
rs12679749	rs12679749	chr8:116602459	chr8:115590232	C	T	Red blood cell count	EFO_0004586	Astle W	27863252	European	2016	0.02471	0.003602	6.807e-12	+	173480	0	173480	2	IVNT	Astle-W_Blood-Cell-Traits_EUR_2016
rs11065987	rs11065987	chr12:112072424	chr12:111634620	A	G	Cholesterol total	EFO_0004574	GLGC	20686565	Mixed	2010	-0.96	0.14	7e-12	-	-	-	-	-	mg/dL decrease	NHGRI-EBI_GWAS_Catalog
rs11065987	rs11065987	chr12:112072424	chr12:111634620	A	G	Cholesterol	EFO_1001380	GLGC	20686565	Mixed	2010	NA	NA	7e-12	NA	-	-	-	-	-	dbGaP
rs4871603	rs4871603	chr8:126480367	chr8:125468125	C	T	High density lipoprotein	EFO_0004612	GLGC	20686565	Mixed	2010	-0.0353	0.0051	7.099e-12	-	99900	0	99900	46	Z-score	GLGC_HDL_Mixed_2010
rs4871603	rs4871603	chr8:126480367	chr8:125468125	C	T	HDL cholesterol	NCIT_C61041;NCIT_C105587	GLGC	20686565	Mixed	2010	NA	NA	7.099e-12	NA	100184	-	-	-	-	GRASP
rs28418580	rs28418580	chr4:89742244	chr4:88821093	C	T	Impedance of arm right	-	Neale B	UKBB	European	2017	0.01181	0.001724	7.304e-12	+	331279	0	331279	1	IVNT	Neale-B_UKBB_EUR_2017
rs3740688	rs3740688	chr11:47380340	chr11:47358789	G	T	Trunk fat mass	EFO_0005409	Neale B	UKBB	European	2017	0.01683	0.002459	7.653e-12	+	331093	0	331093	1	IVNT	Neale-B_UKBB_EUR_2017
rs964184	rs964184	chr11:116648917	chr11:116778201	C	G	Circulating vitamin E levels circulating alpha tocopherol concentrations	EFO_0004729	Major JM	21729881	European	2011	NA	NA	7.8e-12	NA	4014	-	-	-	-	GRASP
rs964184	rs964184	chr11:116648917	chr11:116778201	C	G	High light scatter reticulocyte count	EFO_0007986	Astle W	27863252	European	2016	0.036	0.005264	8e-12	+	-	-	-	-	unit decrease	NHGRI-EBI_GWAS_Catalog
rs964184	rs964184	chr11:116648917	chr11:116778201	C	G	Vitamin E levels	EFO_0004867	Major JM	21729881	European	2011	-0.04	0.005849	8e-12	-	-	-	-	-	unit increase	NHGRI-EBI_GWAS_Catalog
rs964184	rs964184	chr11:116648917	chr11:116778201	C	G	Vitamin E	CHEBI_18145	Major JM	21729881	European	2011	NA	NA	8e-12	NA	-	-	-	-	-	dbGaP
rs964184	rs964184	chr11:116648917	chr11:116778201	C	G	High light scatter reticulocyte count	EFO_0004586	Astle W	27863252	European	2016	-0.036	0.005266	8.155e-12	-	173480	0	173480	2	IVNT	Astle-W_Blood-Cell-Traits_EUR_2016
rs2070895	rs2070895	chr15:58723939	chr15:58431740	A	G	HDL cholesterol male	NCIT_C61041;NCIT_C105587	Musunuru	22629316	Mixed	2012	NA	NA	8.28e-12	NA	44957	-	-	-	-	GRASP
rs2307111	rs2307111	chr5:75003678	chr5:75707853	T	C	Body mass index	EFO_0004340	Akiyama M	28892062	East Asian	2017	0.02436	0.003565	8.342e-12	+	173430	0	173430	3	IVNT	Akiyama-M_BMI_EAS_2017
rs17309930	rs17309930	chr11:27748493	chr11:27726946	A	C	Body mass index adjusted for smoking	EFO_0004340	GIANT	28443625	European	2017	0.0298	0.0044	8.566e-12	+	205749	0	205749	73	IVNT	GIANT_BMI-adjusted-Smoking_EUR_2017
rs17309930	rs17309930	chr11:27748493	chr11:27726946	A	C	Body mass index adjusted for smoking	EFO_0004340	GIANT	28443625	Mixed	2017	0.0287	0.0042	9.751e-12	+	236111	0	236111	79	IVNT	GIANT_BMI-adjusted-Smoking_Mixed_2017
rs11065987	rs11065987	chr12:112072424	chr12:111634620	A	G	Hemoglobin	EFO_0004509	Ganesh SK	19862010	European	2009	0.06	0.008815	1e-11	+	-	-	-	-	g/dl increase	NHGRI-EBI_GWAS_Catalog
rs11065987	rs11065987	chr12:112072424	chr12:111634620	A	G	LDL cholesterol	EFO_0004611	GLGC	24097068	European	2013	-0.027	0.003967	1e-11	-	-	-	-	-	unit decrease	NHGRI-EBI_GWAS_Catalog
rs11065987	rs11065987	chr12:112072424	chr12:111634620	A	G	Erythrocyte indices	EFO_0004306	Ganesh SK	19862010	European	2009	NA	NA	1e-11	NA	-	-	-	-	-	dbGaP
rs116843064	rs116843064	chr19:8429323	chr19:8364439	A	G	Coronary artery disease	EFO_0000378	van der Harst P	29212778	Mixed	2018	0.161	0.02365	1e-11	+	-	-	-	-	unit decrease	NHGRI-EBI_GWAS_Catalog
rs116843064	rs116843064	chr19:8429323	chr19:8364439	A	G	Coronary artery disease	EFO_0000378	van der Harst P	29212778	Mixed	2018	0.1609	0.02364	1e-11	+	-	-	-	-	unit decrease	NHGRI-EBI_GWAS_Catalog
rs4871603	rs4871603	chr8:126480367	chr8:125468125	C	T	Triglycerides	EFO_0004530	Kathiresan S	19060906	European	2008	NA	NA	1.03e-11	NA	19840	-	-	-	-	GRASP
rs635634	rs635634	chr9:136155000	chr9:133279427	T	C	Treatment with cholesterol lowering medication	EFO_0007056	Neale B	UKBB	European	2017	0.009721	0.001429	1.043e-11	+	180203	22705	157498	1	risk diff	Neale-B_UKBB_EUR_2017
rs9989419	rs9989419	chr16:56985139	chr16:56951227	A	G	Triglycerides	EFO_0004530	GLGC	24097068	European	2013	0.0243	0.0035	1.052e-11	+	168198	0	168198	60	IVNT	GLGC_TG_EUR_2013
rs79953491	rs79953491	chr2:165555539	chr2:164699029	A	G	Whole body fat mass	-	Neale B	UKBB	European	2017	-0.02483	0.003652	1.061e-11	-	330762	0	330762	1	IVNT	Neale-B_UKBB_EUR_2017
rs9987289	rs9987289	chr8:9183358	chr8:9325848	A	G	log Fasting insulin	EFO_0004466	MAGIC	22885924	European	2012	0.03	0.0044	1.09e-11	+	108557	0	108557	56	pmol/l	MAGIC_FI-METABO_EUR_2012
rs2307111	rs2307111	chr5:75003678	chr5:75707853	T	C	Hip circumference	EFO_0005093	GIANT	25673412	Mixed	2015	0.024	0.0035	1.1e-11	+	227233	0	227233	101	IVNT	GIANT_Hip_Mixed_2015
rs635634	rs635634	chr9:136155000	chr9:133279427	T	C	Impedance of arm left	-	Neale B	UKBB	European	2017	0.01502	0.002214	1.153e-11	+	331292	0	331292	1	IVNT	Neale-B_UKBB_EUR_2017
rs11065987	rs11065987	chr12:112072424	chr12:111634620	A	G	Hemoglobin Hb	HP_0011902	Ganesh SK	19862010	European	2009	NA	NA	1.16e-11	NA	24167	-	-	-	-	GRASP
rs72959041	rs72959041	chr6:127454893	chr6:127133748	A	G	Arm fat percentage left	-	Neale B	UKBB	European	2017	-0.02886	0.004256	1.194e-11	-	331198	0	331198	1	IVNT	Neale-B_UKBB_EUR_2017
rs11065987	rs11065987	chr12:112072424	chr12:111634620	A	G	Low density lipoprotein	EFO_0004611	GLGC	24097068	European	2013	0.0269	0.0038	1.204e-11	+	173045	0	173045	60	IVNT	GLGC_LDL_EUR_2013
rs668799	rs668799	chr17:40716235	chr17:42564217	T	C	Arm fat percentage left	-	Neale B	UKBB	European	2017	0.01388	0.002049	1.231e-11	+	331198	0	331198	1	IVNT	Neale-B_UKBB_EUR_2017
rs4939883	rs4939883	chr18:47167214	chr18:49640844	C	T	High density lipoprotein	EFO_0004612	Spracklen CN	28334899	East Asian	2017	0.0666	0.0097	1.26e-11	+	34367	0	34367	13	IVNT	Spracklen-CN_HDL_EAS_2017
rs7595075	rs7595075	chr2:264019	chr2:264019	A	C	Height	EFO_0004339	Neale B	UKBB	European	2017	0.01227	0.001813	1.29e-11	+	336474	0	336474	1	IVNT	Neale-B_UKBB_EUR_2017
rs998584	rs998584	chr6:43757896	chr6:43790159	C	A	Waist circumference in non-smokers	EFO_0004342	GIANT	28443625	European	2017	-0.0313	0.0046	1.341e-11	-	135747	0	135747	68	IVNT	GIANT_Waist-Non-smokers_EUR_2017
rs1471741	rs1471741	chr3:136328268	chr3:136609426	T	C	Coronary artery disease	EFO_0000378;EFO_0001645	van der Harst P	29212778	Mixed	2018	-0.05335	0.007892	1.4e-11	-	296525	34541	261984	1	log OR	van-der-Harst-P_CAD-UKBB_Mixed_2018
rs11789603	rs11789603	chr9:107647019	chr9:104884738	C	T	Total cholesterol	EFO_0004574	GLGC	24097068	European	2013	-0.0427	0.0062	1.439e-11	-	186565	0	186565	60	IVNT	GLGC_TC_EUR_2013
rs1047891	rs1047891	chr2:211540507	chr2:210675783	A	C	Weight	EFO_0004338	Neale B	UKBB	European	2017	0.0154	0.002282	1.493e-11	+	336227	0	336227	1	IVNT	Neale-B_UKBB_EUR_2017
rs4788202	rs4788202	chr16:29978003	chr16:29966682	C	T	Trunk fat percentage	-	Neale B	UKBB	European	2017	-0.01511	0.00224	1.538e-11	-	331113	0	331113	1	IVNT	Neale-B_UKBB_EUR_2017
rs10937241	rs10937241	chr3:185822774	chr3:186104985	G	A	Weight	EFO_0004338	Neale B	UKBB	European	2017	0.01962	0.002909	1.546e-11	+	336227	0	336227	1	IVNT	Neale-B_UKBB_EUR_2017
rs2642438	rs2642438	chr1:220970028	chr1:220796686	A	G	Total cholesterol	EFO_0004574	GLGC	20686565	Mixed	2010	-0.0372	0.0058	1.561e-11	-	100184	0	100184	46	Z-score	GLGC_TC_Mixed_2010
rs2642438	rs2642438	chr1:220970028	chr1:220796686	A	G	Total cholesterol	NCIT_C61032;NCIT_C105586	GLGC	20686565	Mixed	2010	NA	NA	1.561e-11	NA	100184	-	-	-	-	GRASP
rs4939883	rs4939883	chr18:47167214	chr18:49640844	C	T	HDL cholesterol	NCIT_C61041;NCIT_C105587	Aulchenko YS	19060911	European	2008	NA	NA	1.59e-11	NA	22562	-	-	-	-	GRASP
rs964184	rs964184	chr11:116648917	chr11:116778201	C	G	HDL cholesterol	NCIT_C61041;NCIT_C105587	Waterworth DM	20864672	Mixed	2010	NA	NA	1.6e-11	NA	17243	-	-	-	-	GRASP
rs4946954	rs4946954	chr6:109639656	chr6:109318453	C	T	Mean corpuscular hemoglobin concentration	EFO_0004528	van der Harst P	23222517	Mixed	2012	NA	NA	1.61e-11	NA	71861	-	-	-	-	GRASP
rs1047891	rs1047891	chr2:211540507	chr2:210675783	A	C	Illnesses of mother: heart disease	EFO_0003777	Neale B	UKBB	European	2017	-0.007248	0.001076	1.615e-11	-	311606	62065	249541	1	risk diff	Neale-B_UKBB_EUR_2017
rs13107325	rs13107325	chr4:103188709	chr4:102267552	T	C	HDL cholesterol	NCIT_C61041;NCIT_C105587	GLGC	20686565	Mixed	2010	NA	NA	1.7e-11	NA	100184	-	-	-	-	GRASP
rs72959041	rs72959041	chr6:127454893	chr6:127133748	A	G	Heel bone mineral density left	EFO_0009270	Neale B	UKBB	European	2017	0.06473	0.009629	1.792e-11	+	106254	0	106254	1	IVNT	Neale-B_UKBB_EUR_2017
rs1990760	rs1990760	chr2:163124051	chr2:162267541	C	T	Selective immunoglobulin A deficiency IgAD	EFO_1001929	Ferreira RC	20694011	European	2010	NA	NA	1.8e-11	NA	1520	-	-	-	-	GRASP
rs12679749	rs12679749	chr8:116602459	chr8:115590232	C	T	Height	EFO_0004339	Neale B	UKBB	European	2017	-0.01174	0.001747	1.835e-11	-	336474	0	336474	1	IVNT	Neale-B_UKBB_EUR_2017
rs635634	rs635634	chr9:136155000	chr9:133279427	T	C	Medication for cholesterol, blood pressure or diabetes: cholesterol lowering medication	EFO_0007056	Neale B	UKBB	European	2017	0.01314	0.001956	1.846e-11	+	154702	35840	118862	1	risk diff	Neale-B_UKBB_EUR_2017
rs703982	rs703982	chr10:80942721	chr10:79182964	G	A	Self-reported diabetes	EFO_0000400	Neale B	UKBB	European	2017	-0.003221	0.0004797	1.91e-11	-	337159	13243	323916	1	risk diff	Neale-B_UKBB_EUR_2017
rs55747707	rs55747707	chr7:73037366	chr7:73623036	A	G	Leg fat-free mass right	-	Neale B	UKBB	European	2017	0.01333	0.001986	1.919e-11	+	331285	0	331285	1	IVNT	Neale-B_UKBB_EUR_2017
rs2642438	rs2642438	chr1:220970028	chr1:220796686	A	G	Granulocyte percentage of myeloid white cells	EFO_0004586	Astle W	27863252	European	2016	0.02612	0.003891	1.927e-11	+	173480	0	173480	2	IVNT	Astle-W_Blood-Cell-Traits_EUR_2016
rs1990760	rs1990760	chr2:163124051	chr2:162267541	C	T	Type 1 diabetes	EFO_0001359	Todd JA	17554260	European	2007	-0.1655	0.02468	2e-11	-	-	-	-	-	log OR	NHGRI-EBI_GWAS_Catalog
rs1990760	rs1990760	chr2:163124051	chr2:162267541	C	T	Diabetes mellitus type 1	EFO_0001359;EFO_0000400	Todd JA	17554260	European	2007	NA	NA	2e-11	NA	-	-	-	-	-	dbGaP
rs998584	rs998584	chr6:43757896	chr6:43790159	C	A	HDL cholesterol	EFO_0004612	GLGC	24097068	European	2013	-0.026	0.003877	2e-11	-	-	-	-	-	unit decrease	NHGRI-EBI_GWAS_Catalog
rs964184	rs964184	chr11:116648917	chr11:116778201	C	G	HDL cholesterol	EFO_0004612	Waterworth DM	20864672	Mixed	2010	-0.03	0.004474	2e-11	-	-	-	-	-	unit decrease	NHGRI-EBI_GWAS_Catalog
rs964184	rs964184	chr11:116648917	chr11:116778201	C	G	Triglyceride levels	EFO_0004530	Southam L	28548082	Mixed	2017	-0.236	0.03519	2e-11	-	-	-	-	-	unit increase	NHGRI-EBI_GWAS_Catalog
rs964184	rs964184	chr11:116648917	chr11:116778201	C	G	Lipoproteins hdl	-	Waterworth DM	20864672	Mixed	2010	NA	NA	2e-11	NA	-	-	-	-	-	dbGaP
rs2070895	rs2070895	chr15:58723939	chr15:58431740	A	G	Advanced age related macular degeneration	EFO_1001492;EFO_0001365;EFO_0004683	Fritsche LG	26691988	Mixed	2015	NA	NA	2e-11	NA	-	-	-	-	-	NHGRI-EBI_GWAS_Catalog
rs2925979	rs2925979	chr16:81534790	chr16:81501185	T	C	HDL cholesterol	EFO_0004612	GLGC	20686565	Mixed	2010	0.45	0.0671	2e-11	+	-	-	-	-	mg/dL decrease	NHGRI-EBI_GWAS_Catalog
rs2925979	rs2925979	chr16:81534790	chr16:81501185	T	C	Cholesterol hdl	-	GLGC	20686565	Mixed	2010	NA	NA	2e-11	NA	-	-	-	-	-	dbGaP
rs72836561	rs72836561	chr17:41926126	chr17:43848758	C	T	HDL cholesterol	EFO_0004612	Nagy R	28270201	European	2017	-0.2365	0.03527	2e-11	-	-	-	-	-	mg/dl decrease	NHGRI-EBI_GWAS_Catalog
rs4939883	rs4939883	chr18:47167214	chr18:49640844	C	T	Cholesterol total	EFO_0004574	Aulchenko YS	19060911	European	2008	0.07	0.01044	2e-11	+	-	-	-	-	SD increase	NHGRI-EBI_GWAS_Catalog
rs4939883	rs4939883	chr18:47167214	chr18:49640844	C	T	HDL cholesterol	EFO_0004612	Aulchenko YS	19060911	European	2008	0.1	0.01491	2e-11	+	-	-	-	-	SD increase	NHGRI-EBI_GWAS_Catalog
rs4939883	rs4939883	chr18:47167214	chr18:49640844	C	T	Lipid metabolism phenotypes	EFO_0004529	Chasman DI	19936222	European	2009	NA	NA	2e-11	NA	-	-	-	-	-	NHGRI-EBI_GWAS_Catalog
rs4939883	rs4939883	chr18:47167214	chr18:49640844	C	T	Cholesterol hdl	-	Aulchenko YS	19060911	European	2008	NA	NA	2e-11	NA	-	-	-	-	-	dbGaP
rs10889356	rs10889356	chr1:63155349	chr1:62689678	A	G	Medication for cholesterol, blood pressure or diabetes: cholesterol lowering medication	EFO_0007056	Neale B	UKBB	European	2017	-0.01068	0.001593	2.055e-11	-	154702	35840	118862	1	risk diff	Neale-B_UKBB_EUR_2017
rs1042034	rs1042034	chr2:21225281	chr2:21002409	T	C	Triglycerides	EFO_0004530	Kathiresan S	19060906	European	2008	NA	NA	2.06e-11	NA	19840	-	-	-	-	GRASP
rs1042034	rs1042034	chr2:21225281	chr2:21002409	T	C	LDL cholesterol	EFO_0004195	Asselbergs	23063622	European	2012	NA	NA	2.07e-11	NA	66240	-	-	-	-	GRASP
rs2925979	rs2925979	chr16:81534790	chr16:81501185	T	C	High density lipoprotein	EFO_0004612	GLGC	20686565	Mixed	2010	-0.0346	0.0054	2.085e-11	-	99900	0	99900	46	Z-score	GLGC_HDL_Mixed_2010
rs2925979	rs2925979	chr16:81534790	chr16:81501185	T	C	HDL cholesterol	NCIT_C61041;NCIT_C105587	ADIPOGen	22479202	European	2012	NA	NA	2.09e-11	NA	29374	-	-	-	-	GRASP
rs17309930	rs17309930	chr11:27748493	chr11:27726946	A	C	Waist circumference	EFO_0004342	GIANT	25673412	European	2015	0.028	0.0043	2.1e-11	+	227915	0	227915	101	IVNT	GIANT_WC_EUR_2015
rs13107325	rs13107325	chr4:103188709	chr4:102267552	T	C	Diastolic blood pressure	EFO_0006336	Wain LV	21909110	European	2011	NA	NA	2.11e-11	NA	74064	-	-	-	-	GRASP
rs2070895	rs2070895	chr15:58723939	chr15:58431740	A	G	Triglycerides	EFO_0004530	GLGC	20686565	Mixed	2010	0.0391	0.006	2.121e-11	+	96598	0	96598	46	Z-score	GLGC_TG_Mixed_2010
rs2070895	rs2070895	chr15:58723939	chr15:58431740	A	G	Triglycerides	-	GLGC	20686565	Mixed	2010	NA	NA	2.121e-11	NA	100184	-	-	-	-	GRASP
rs13071303	rs13071303	chr3:15958203	chr3:15916696	C	T	Platelet distribution width	EFO_0004586	Astle W	27863252	European	2016	0.02436	0.003639	2.15e-11	+	173480	0	173480	2	IVNT	Astle-W_Blood-Cell-Traits_EUR_2016
rs55747707	rs55747707	chr7:73037366	chr7:73623036	A	G	Leg predicted mass right	-	Neale B	UKBB	European	2017	0.01321	0.001973	2.165e-11	+	331285	0	331285	1	IVNT	Neale-B_UKBB_EUR_2017
rs635634	rs635634	chr9:136155000	chr9:133279427	T	C	High grade serous ovarian cancer	EFO_1001516	Phelan M	28346442	European	2017	0.1317	0.01963	2.25e-11	+	53978	13037	40941	63	log OR	Phelan-M_HGSOC_EUR_2017
rs998584	rs998584	chr6:43757896	chr6:43790159	C	A	High density lipoprotein	EFO_0004612	GLGC	24097068	European	2013	0.026	0.0038	2.269e-11	+	183791	0	183791	60	IVNT	GLGC_HDL_EUR_2013
rs3740688	rs3740688	chr11:47380340	chr11:47358789	G	T	Whole body fat mass	-	Neale B	UKBB	European	2017	0.01594	0.002383	2.273e-11	+	330762	0	330762	1	IVNT	Neale-B_UKBB_EUR_2017
rs10144023	rs10144023	chr14:75291531	chr14:74824828	C	T	Neuroticism score	EFO_0007660	Neale B	UKBB	European	2017	0.05825	0.008711	2.288e-11	+	274108	0	274108	1	-	Neale-B_UKBB_EUR_2017
rs7973869	rs7973869	chr12:122874284	chr12:122389737	C	G	Trunk fat percentage	-	Neale B	UKBB	European	2017	0.01726	0.002581	2.305e-11	+	331113	0	331113	1	IVNT	Neale-B_UKBB_EUR_2017
rs4946954	rs4946954	chr6:109639656	chr6:109318453	C	T	Reticulocyte fraction of red cells	EFO_0004586	Astle W	27863252	European	2016	0.02511	0.003755	2.309e-11	+	173480	0	173480	2	IVNT	Astle-W_Blood-Cell-Traits_EUR_2016
rs4939883	rs4939883	chr18:47167214	chr18:49640844	C	T	APOA1 assay lipoprotein fraction concentration in fasting sample	NCIT_C87957	Chasman DI	19936222	European	2009	NA	NA	2.4e-11	NA	17296	-	-	-	-	GRASP
rs2229357	rs2229357	chr12:57843711	chr12:57449928	A	G	Treatment with allopurinol	EFO_0007056	Neale B	UKBB	European	2017	-0.001992	0.0002982	2.402e-11	-	337159	3819	333340	1	risk diff	Neale-B_UKBB_EUR_2017
rs2070895	rs2070895	chr15:58723939	chr15:58431740	A	G	Age-related macular degeneration	EFO_0001365	Fritsche LG	26691988	European	2015	NA	NA	2.41e-11	-	33976	16144	17832	26	log OR	Fritsche-L_AMD_EUR_2016
rs2307111	rs2307111	chr5:75003678	chr5:75707853	T	C	Body mass index in females	EFO_0004340	GIANT	25673413	Mixed	2015	0.0264	0.004	2.436e-11	+	171827	0	171827	107	IVNT	GIANT_BMI-F_Mixed_2015
rs703982	rs703982	chr10:80942721	chr10:79182964	G	A	Treatment with metformin	EFO_0007056	Neale B	UKBB	European	2017	-0.002563	0.0003852	2.84e-11	-	337159	8392	328767	1	risk diff	Neale-B_UKBB_EUR_2017
rs964184	rs964184	chr11:116648917	chr11:116778201	C	G	High light scatter percentage of red cells	EFO_0004586	Astle W	27863252	European	2016	-0.03503	0.005266	2.887e-11	-	173480	0	173480	2	IVNT	Astle-W_Blood-Cell-Traits_EUR_2016
rs72663520	rs72663520	chr1:40003410	chr1:39537738	C	T	Basal metabolic rate	EFO_0007777	Neale B	UKBB	European	2017	-0.01275	0.001917	2.901e-11	-	331307	0	331307	1	IVNT	Neale-B_UKBB_EUR_2017
rs964184	rs964184	chr11:116648917	chr11:116778201	C	G	Soluble transferrin receptor	NCIT_C100438	Oexle K	21149283	European	2010	NA	NA	2.94e-11	NA	6616	-	-	-	-	GRASP
rs964184	rs964184	chr11:116648917	chr11:116778201	C	G	High light scatter reticulocyte percentage of red cells	EFO_0007986	Astle W	27863252	European	2016	0.03503	0.005271	3e-11	+	-	-	-	-	unit decrease	NHGRI-EBI_GWAS_Catalog
rs2925979	rs2925979	chr16:81534790	chr16:81501185	T	C	Waist to hip ratio adjusted for body mass index	EFO_0004343;EFO_0004340	GIANT	25673412	Mixed	2015	0.0323	0.00486	3e-11	+	-	-	-	-	unit increase	NHGRI-EBI_GWAS_Catalog
rs13106834	rs13106834	chr4:55501728	chr4:54635561	A	G	Granulocyte count	EFO_0004586	Astle W	27863252	European	2016	0.02378	0.00358	3.081e-11	+	173480	0	173480	2	IVNT	Astle-W_Blood-Cell-Traits_EUR_2016
rs147627829	rs147627829	chr6:34335088	chr6:34367311	A	G	Birth weight of first child	EFO_0004344	Neale B	UKBB	European	2017	0.0725	0.01092	3.117e-11	+	145558	0	145558	1	-	Neale-B_UKBB_EUR_2017
rs11065987	rs11065987	chr12:112072424	chr12:111634620	A	G	Medication for cholesterol, blood pressure or diabetes: blood pressure medication	EFO_0007056	Neale B	UKBB	European	2017	-0.01049	0.001581	3.291e-11	-	154702	38548	116154	1	risk diff	Neale-B_UKBB_EUR_2017
rs10937241	rs10937241	chr3:185822774	chr3:186104985	G	A	Basal metabolic rate	EFO_0007777	Neale B	UKBB	European	2017	0.01463	0.002208	3.436e-11	+	331307	0	331307	1	IVNT	Neale-B_UKBB_EUR_2017
rs4946954	rs4946954	chr6:109639656	chr6:109318453	C	T	High light scatter percentage of red cells	EFO_0004586	Astle W	27863252	European	2016	0.02485	0.003751	3.461e-11	+	173480	0	173480	2	IVNT	Astle-W_Blood-Cell-Traits_EUR_2016
rs964184	rs964184	chr11:116648917	chr11:116778201	C	G	Mean platelet volume	EFO_0004586	Astle W	27863252	European	2016	-0.03519	0.005313	3.511e-11	-	173480	0	173480	2	IVNT	Astle-W_Blood-Cell-Traits_EUR_2016
rs174566	rs174566	chr11:61592362	chr11:61824890	A	G	Hematocrit	EFO_0004586	Astle W	27863252	European	2016	-0.02446	0.003694	3.54e-11	-	173480	0	173480	2	IVNT	Astle-W_Blood-Cell-Traits_EUR_2016
rs55747707	rs55747707	chr7:73037366	chr7:73623036	A	G	Monocyte percentage of white cells	EFO_0004586	Astle W	27863252	European	2016	0.02939	0.00444	3.575e-11	+	173480	0	173480	2	IVNT	Astle-W_Blood-Cell-Traits_EUR_2016
rs703982	rs703982	chr10:80942721	chr10:79182964	G	A	Type II diabetes	EFO_0001360	DIAGRAM	28566273	European	2017	-0.083	0.013	3.6e-11	-	159208	26676	132532	18	log OR	DIAGRAM_T2D_EUR_2017
rs998584	rs998584	chr6:43757896	chr6:43790159	C	A	Waist circumference in non-smokers	EFO_0004342	GIANT	28443625	Mixed	2017	-0.0286	0.0043	3.62e-11	-	155127	0	155127	74	IVNT	GIANT_Waist-Non-smokers_Mixed_2017
rs964184	rs964184	chr11:116648917	chr11:116778201	C	G	Red cell distribution width	EFO_0004586	Astle W	27863252	European	2016	0.03438	0.005198	3.722e-11	+	173480	0	173480	2	IVNT	Astle-W_Blood-Cell-Traits_EUR_2016
rs11065987	rs11065987	chr12:112072424	chr12:111634620	A	G	Number of treatments or medications taken	EFO_0007056	Neale B	UKBB	European	2017	-0.01308	0.001978	3.811e-11	-	337159	0	337159	1	-	Neale-B_UKBB_EUR_2017
rs17309930	rs17309930	chr11:27748493	chr11:27726946	A	C	Body mass index in females	EFO_0004340	GIANT	25673413	Mixed	2015	0.0325	0.0049	3.859e-11	+	169873	0	169873	107	IVNT	GIANT_BMI-F_Mixed_2015
rs11065987	rs11065987	chr12:112072424	chr12:111634620	A	G	Taking other prescription medications	EFO_0007056	Neale B	UKBB	European	2017	-0.008165	0.001235	3.88e-11	-	336330	158113	178217	1	risk diff	Neale-B_UKBB_EUR_2017
rs9296128	rs9296128	chr6:34745682	chr6:34777905	A	G	Platelet count	EFO_0004586	Astle W	27863252	European	2016	-0.02601	0.003937	3.887e-11	-	173480	0	173480	2	IVNT	Astle-W_Blood-Cell-Traits_EUR_2016
rs2043085	rs2043085	chr15:58680954	chr15:58388755	T	C	HDL cholesterol	NCIT_C61041;NCIT_C105587	Aulchenko YS	19060911	European	2008	NA	NA	3.97e-11	NA	22562	-	-	-	-	GRASP
rs998584	rs998584	chr6:43757896	chr6:43790159	C	A	Waist circumference adjusted for BMI in non smokers	EFO_0007789	GIANT	28443625	European	2017	-0.0286	0.004331	4e-11	-	-	-	-	-	unit increase	NHGRI-EBI_GWAS_Catalog
rs964184	rs964184	chr11:116648917	chr11:116778201	C	G	Mean platelet volume	EFO_0004584	Astle W	27863252	European	2016	0.03519	0.005329	4e-11	+	-	-	-	-	unit decrease	NHGRI-EBI_GWAS_Catalog
rs964184	rs964184	chr11:116648917	chr11:116778201	C	G	Red cell distribution width	EFO_0005192	Astle W	27863252	European	2016	0.03438	0.005206	4e-11	+	-	-	-	-	unit increase	NHGRI-EBI_GWAS_Catalog
rs7305511	rs7305511	chr12:123498253	chr12:123013706	G	T	Lymphocyte percentage of white cells	EFO_0004586	Astle W	27863252	European	2016	0.02596	0.003931	4.033e-11	+	173480	0	173480	2	IVNT	Astle-W_Blood-Cell-Traits_EUR_2016
rs35722851	rs35722851	chr7:130434500	chr7:130749741	C	T	Treatment with cholesterol lowering medication	EFO_0007056	Neale B	UKBB	European	2017	-0.007304	0.001107	4.259e-11	-	180203	22705	157498	1	risk diff	Neale-B_UKBB_EUR_2017
rs11065987	rs11065987	chr12:112072424	chr12:111634620	A	G	Comparative height size at age 10	-	Neale B	UKBB	European	2017	0.0111	0.001684	4.321e-11	+	332021	0	332021	1	-	Neale-B_UKBB_EUR_2017
rs1446585	rs1446585	chr2:136407479	chr2:135649909	G	A	Body fat percentage	EFO_0007800	Neale B	UKBB	European	2017	-0.01469	0.002229	4.379e-11	-	331117	0	331117	1	IVNT	Neale-B_UKBB_EUR_2017
rs12679749	rs12679749	chr8:116602459	chr8:115590232	C	T	Leg predicted mass right	-	Neale B	UKBB	European	2017	-0.01059	0.001608	4.464e-11	-	331285	0	331285	1	IVNT	Neale-B_UKBB_EUR_2017
rs635634	rs635634	chr9:136155000	chr9:133279427	T	C	Coronary artery disease	EFO_0000378;EFO_0001645	CARDIoGRAMplusC4D	26343387	Mixed	2015	0.07716	0.01171	4.47e-11	+	184305	60801	123504	48	log OR	CARDIoGRAMplusC4D_CHD_Mixed_2015
rs28418580	rs28418580	chr4:89742244	chr4:88821093	C	T	Arm fat percentage left	-	Neale B	UKBB	European	2017	0.01222	0.001856	4.593e-11	+	331198	0	331198	1	IVNT	Neale-B_UKBB_EUR_2017
rs12679749	rs12679749	chr8:116602459	chr8:115590232	C	T	Leg fat-free mass right	-	Neale B	UKBB	European	2017	-0.01065	0.001618	4.778e-11	-	331285	0	331285	1	IVNT	Neale-B_UKBB_EUR_2017
rs7305511	rs7305511	chr12:123498253	chr12:123013706	G	T	Schizophrenia	EFO_0000692	PGC	25056061	Mixed	2014	0.0751	0.0114	4.821e-11	+	82315	35476	46839	49	log OR	PGC_Schizophrenia_Mixed_2014
rs9989419	rs9989419	chr16:56985139	chr16:56951227	A	G	Lipid traits	EFO_0004612	Keller M	24023261	European	2013	6.57	0.9999	5e-11	+	-	-	-	-	unit decrease	NHGRI-EBI_GWAS_Catalog
rs703982	rs703982	chr10:80942721	chr10:79182964	G	A	Diabetes diagnosed by doctor	EFO_0000400	Neale B	UKBB	European	2017	-0.003472	0.000529	5.268e-11	-	336473	16183	320290	1	risk diff	Neale-B_UKBB_EUR_2017
rs13106834	rs13106834	chr4:55501728	chr4:54635561	A	G	Sum neutrophil eosinophil counts	EFO_0004586	Astle W	27863252	European	2016	0.02346	0.003575	5.271e-11	+	173480	0	173480	2	IVNT	Astle-W_Blood-Cell-Traits_EUR_2016
rs10750766	rs10750766	chr11:65473798	chr11:65706327	A	C	Diastolic blood pressure	EFO_0006336	Neale B	UKBB	European	2017	0.01782	0.002718	5.549e-11	+	317756	0	317756	1	IVNT	Neale-B_UKBB_EUR_2017
rs635634	rs635634	chr9:136155000	chr9:133279427	T	C	Arm fat percentage left	-	Neale B	UKBB	European	2017	0.01555	0.002373	5.69e-11	+	331198	0	331198	1	IVNT	Neale-B_UKBB_EUR_2017
rs72663520	rs72663520	chr1:40003410	chr1:39537738	C	T	Weight	EFO_0004338	Neale B	UKBB	European	2017	-0.01655	0.002526	5.77e-11	-	336227	0	336227	1	IVNT	Neale-B_UKBB_EUR_2017
rs964184	rs964184	chr11:116648917	chr11:116778201	C	G	Triglycerides exam 1	-	Kathiresan S	19060906	European	2008	NA	NA	6.4e-11	NA	19840	-	-	-	-	GRASP
rs17309930	rs17309930	chr11:27748493	chr11:27726946	A	C	Impedance of arm left	-	Neale B	UKBB	European	2017	-0.01381	0.002114	6.475e-11	-	331292	0	331292	1	IVNT	Neale-B_UKBB_EUR_2017
rs13107325	rs13107325	chr4:103188709	chr4:102267552	T	C	Comparative body size at age 10	-	Neale B	UKBB	European	2017	0.02066	0.003165	6.677e-11	+	331693	0	331693	1	-	Neale-B_UKBB_EUR_2017
rs2925979	rs2925979	chr16:81534790	chr16:81501185	T	C	Impedance of arm left	-	Neale B	UKBB	European	2017	-0.0122	0.001869	6.701e-11	-	331292	0	331292	1	IVNT	Neale-B_UKBB_EUR_2017
rs2941520	rs2941520	chr17:37903730	chr17:39747477	T	C	Rheumatoid arthritis	EFO_0000685	Okada Y	24390342	Mixed	2014	-0.09431	0.0141	6.8e-11	-	80799	19234	61565	22	log OR	Okada-Y_RA_Mixed_2014
rs13107325	rs13107325	chr4:103188709	chr4:102267552	T	C	HDL cholesterol	EFO_0004612	GLGC	20686565	Mixed	2010	0.84	0.1288	7e-11	+	-	-	-	-	mg/dL decrease	NHGRI-EBI_GWAS_Catalog
rs13107325	rs13107325	chr4:103188709	chr4:102267552	T	C	Cholesterol hdl	-	GLGC	20686565	Mixed	2010	NA	NA	7e-11	NA	-	-	-	-	-	dbGaP
rs7973869	rs7973869	chr12:122874284	chr12:122389737	C	G	Body fat percentage	EFO_0007800	Neale B	UKBB	European	2017	0.01404	0.002153	7.014e-11	+	331117	0	331117	1	IVNT	Neale-B_UKBB_EUR_2017
rs2269434	rs2269434	chr11:47360412	chr11:47338861	T	C	Forced vital capacity, best measure	EFO_0004312	Neale B	UKBB	European	2017	-0.01482	0.002273	7.023e-11	-	255492	0	255492	1	IVNT	Neale-B_UKBB_EUR_2017
rs11065987	rs11065987	chr12:112072424	chr12:111634620	A	G	Coronary artery disease	EFO_0000378	Soranzo N	19820697	European	2009	NA	NA	7.05e-11	NA	4627	-	-	-	-	GRASP
rs2070895	rs2070895	chr15:58723939	chr15:58431740	A	G	Triglycerides	EFO_0004530	GLGC	24097068	European	2013	0.0412	0.0059	7.113e-11	+	89485	0	89485	60	IVNT	GLGC_TG_EUR_2013
rs10144023	rs10144023	chr14:75291531	chr14:74824828	C	T	Number of treatments or medications taken	EFO_0007056	Neale B	UKBB	European	2017	0.01271	0.001951	7.191e-11	+	337159	0	337159	1	-	Neale-B_UKBB_EUR_2017
rs13107325	rs13107325	chr4:103188709	chr4:102267552	T	C	High density lipoprotein	EFO_0004612	GLGC	20686565	Mixed	2010	-0.0707	0.0104	7.198e-11	-	99900	0	99900	46	Z-score	GLGC_HDL_Mixed_2010
rs7973869	rs7973869	chr12:122874284	chr12:122389737	C	G	Comparative height size at age 10	-	Neale B	UKBB	European	2017	0.01249	0.001917	7.273e-11	+	332021	0	332021	1	-	Neale-B_UKBB_EUR_2017
rs668799	rs668799	chr17:40716235	chr17:42564217	T	C	Arm fat mass right	-	Neale B	UKBB	European	2017	0.01728	0.002652	7.285e-11	+	331226	0	331226	1	IVNT	Neale-B_UKBB_EUR_2017
rs3740688	rs3740688	chr11:47380340	chr11:47358789	G	T	Hip circumference	EFO_0005093	Neale B	UKBB	European	2017	0.01575	0.002419	7.358e-11	+	336601	0	336601	1	IVNT	Neale-B_UKBB_EUR_2017
rs2256609	rs2256609	chr22:21925017	chr22:21570728	A	G	Mean corpuscular hemoglobin concentration	EFO_0004586	Astle W	27863252	European	2016	-0.02871	0.00441	7.451e-11	-	173480	0	173480	2	IVNT	Astle-W_Blood-Cell-Traits_EUR_2016
rs4871603	rs4871603	chr8:126480367	chr8:125468125	C	T	Mean corpuscular hemoglobin	EFO_0004586	Astle W	27863252	European	2016	0.02418	0.003714	7.459e-11	+	173480	0	173480	2	IVNT	Astle-W_Blood-Cell-Traits_EUR_2016
rs12740374	rs12740374	chr1:109817590	chr1:109274968	G	T	Illnesses of father: heart disease	EFO_0003777	Neale B	UKBB	European	2017	0.009495	0.001459	7.554e-11	+	298237	97385	200852	1	risk diff	Neale-B_UKBB_EUR_2017
rs11065987	rs11065987	chr12:112072424	chr12:111634620	A	G	Tetrology of fallot	HP_0001636	Cordell HJ	23297363	European	2013	NA	NA	7.66e-11	NA	5994	-	-	-	-	GRASP
rs72663520	rs72663520	chr1:40003410	chr1:39537738	C	T	Waist circumference	EFO_0004342	Neale B	UKBB	European	2017	-0.01666	0.002561	7.698e-11	-	336639	0	336639	1	IVNT	Neale-B_UKBB_EUR_2017
rs2269434	rs2269434	chr11:47360412	chr11:47338861	T	C	Height	EFO_0004339	GIANT	25282103	European	2014	-0.02	0.0031	7.9e-11	-	252417	0	252417	79	Z-score	GIANT_Height_EUR_2014
rs13107325	rs13107325	chr4:103188709	chr4:102267552	T	C	Diastolic blood pressure	EFO_0006336	BPExome	27618447	Mixed	2016	NA	NA	7.938e-11	NA	192763	0	192763	51	INVT	BPExome_DBP_Mixed_2016
rs964184	rs964184	chr11:116648917	chr11:116778201	C	G	Lipoprotein associated phospholipase A2 activity and mass	EFO_0004746	Grallert H	22003152	European	2011	0.032	0.004923	8e-11	+	-	-	-	-	unit decrease	NHGRI-EBI_GWAS_Catalog
rs964184	rs964184	chr11:116648917	chr11:116778201	C	G	1 alkyl 2 acetylglycerophosphocholine esterase	-	Grallert H	22003152	European	2011	NA	NA	8e-11	NA	-	-	-	-	-	dbGaP
rs11065987	rs11065987	chr12:112072424	chr12:111634620	A	G	Tetralogy of Fallot	HP_0001636	Cordell HJ	23297363	European	2013	-0.2957	0.04548	8e-11	-	-	-	-	-	log OR	NHGRI-EBI_GWAS_Catalog
rs964184	rs964184	chr11:116648917	chr11:116778201	C	G	Lp2 activity	EFO_0007733	Grallert H	22003152	European	2011	NA	NA	8.37e-11	NA	13664	-	-	-	-	GRASP
rs2307111	rs2307111	chr5:75003678	chr5:75707853	T	C	Hip circumference in females	EFO_0005093	GIANT	25673412	Mixed	2015	0.03	0.0046	8.4e-11	+	124984	0	124984	101	IVNT	GIANT_Hip-F_Mixed_2015
rs7305511	rs7305511	chr12:123498253	chr12:123013706	G	T	Qualifications: college or university degree	EFO_0004784	Neale B	UKBB	European	2017	0.008166	0.001258	8.439e-11	+	334070	106305	227765	1	risk diff	Neale-B_UKBB_EUR_2017
rs9987289	rs9987289	chr8:9183358	chr8:9325848	A	G	Neutrophil percentage of white cells	EFO_0004586	Astle W	27863252	European	2016	-0.03995	0.006154	8.55e-11	-	173480	0	173480	2	IVNT	Astle-W_Blood-Cell-Traits_EUR_2016
rs635634	rs635634	chr9:136155000	chr9:133279427	T	C	Peak expiratory flow	EFO_0009718	Neale B	UKBB	European	2017	-0.0181	0.002789	8.708e-11	-	307638	0	307638	1	IVNT	Neale-B_UKBB_EUR_2017
rs10937241	rs10937241	chr3:185822774	chr3:186104985	G	A	Whole body fat-free mass	-	Neale B	UKBB	European	2017	0.01365	0.002105	8.864e-11	+	331291	0	331291	1	IVNT	Neale-B_UKBB_EUR_2017
rs2256609	rs2256609	chr22:21925017	chr22:21570728	A	G	Red cell distribution width	EFO_0004586	Astle W	27863252	European	2016	-0.02922	0.004507	8.904e-11	-	173480	0	173480	2	IVNT	Astle-W_Blood-Cell-Traits_EUR_2016
rs13107325	rs13107325	chr4:103188709	chr4:102267552	T	C	Body mass index adjusted for smoking	EFO_0004340	GIANT	28443625	European	2017	0.0497	0.0077	8.982e-11	+	181290	0	181290	73	IVNT	GIANT_BMI-adjusted-Smoking_EUR_2017
rs3803800	rs3803800	chr17:7462969	chr17:7559652	A	G	IgA nephropathy	EFO_0004194	Yu XQ	22197929	East Asian	2011	0.1906	0.0294	9e-11	+	-	-	-	-	log OR	NHGRI-EBI_GWAS_Catalog
rs3803800	rs3803800	chr17:7462969	chr17:7559652	A	G	Glomerulonephritis iga	-	Yu XQ	22197929	East Asian	2011	NA	NA	9e-11	NA	-	-	-	-	-	dbGaP
rs668799	rs668799	chr17:40716235	chr17:42564217	T	C	Arm fat mass left	-	Neale B	UKBB	European	2017	0.01719	0.002653	9.048e-11	+	331164	0	331164	1	IVNT	Neale-B_UKBB_EUR_2017
rs12740374	rs12740374	chr1:109817590	chr1:109274968	G	T	Total cholesterol exam 1	NCIT_C61032;NCIT_C105586	Kathiresan S	19060906	European	2008	NA	NA	9.2e-11	NA	19840	-	-	-	-	GRASP
rs35722851	rs35722851	chr7:130434500	chr7:130749741	C	T	Arm fat percentage left	-	Neale B	UKBB	European	2017	0.01194	0.001842	9.258e-11	+	331198	0	331198	1	IVNT	Neale-B_UKBB_EUR_2017
rs3803800	rs3803800	chr17:7462969	chr17:7559652	A	G	IgA nephropathy	NCIT_C34643	Yu XQ	22197929	East Asian	2011	NA	NA	9.4e-11	NA	5704	-	-	-	-	GRASP
rs79953491	rs79953491	chr2:165555539	chr2:164699029	A	G	Leg fat percentage right	-	Neale B	UKBB	European	2017	-0.01535	0.002371	9.455e-11	-	331296	0	331296	1	IVNT	Neale-B_UKBB_EUR_2017
rs7973869	rs7973869	chr12:122874284	chr12:122389737	C	G	Sitting height	EFO_0004339	Neale B	UKBB	European	2017	0.01405	0.002171	9.694e-11	+	336172	0	336172	1	IVNT	Neale-B_UKBB_EUR_2017
rs964184	rs964184	chr11:116648917	chr11:116778201	C	G	Total cholesterol	NCIT_C61032;NCIT_C105586	CARDIoGRAM	21378990	European	2011	NA	NA	9.84e-11	NA	86995	-	-	-	-	GRASP
rs998584	rs998584	chr6:43757896	chr6:43790159	C	A	High light scatter percentage of red cells	EFO_0004586	Astle W	27863252	European	2016	-0.02321	0.003588	9.871e-11	-	173480	0	173480	2	IVNT	Astle-W_Blood-Cell-Traits_EUR_2016
rs174566	rs174566	chr11:61592362	chr11:61824890	A	G	Self-reported asthma	EFO_0000270	Neale B	UKBB	European	2017	0.005287	0.0008173	9.891e-11	+	337159	39049	298110	1	risk diff	Neale-B_UKBB_EUR_2017
rs1047891	rs1047891	chr2:211540507	chr2:210675783	A	C	Mean corpuscular hemoglobin	EFO_0004527	Astle W	27863252	European	2016	0.02439	0.003771	1e-10	+	-	-	-	-	unit increase	NHGRI-EBI_GWAS_Catalog
rs1047891	rs1047891	chr2:211540507	chr2:210675783	A	C	Mean corpuscular volume	EFO_0004526	Astle W	27863252	European	2016	0.02424	0.003749	1e-10	+	-	-	-	-	unit increase	NHGRI-EBI_GWAS_Catalog
rs13107325	rs13107325	chr4:103188709	chr4:102267552	T	C	Blood pressure	EFO_0005763	Wain LV	21909110	European	2011	0.633	0.09788	1e-10	+	-	-	-	-	mmHg decrease	NHGRI-EBI_GWAS_Catalog
rs13107325	rs13107325	chr4:103188709	chr4:102267552	T	C	Blood pressure	EFO_0004325	Wain LV	21909110	European	2011	NA	NA	1e-10	NA	-	-	-	-	-	dbGaP
rs1534696	rs1534696	chr7:26397239	chr7:26357619	C	A	Waist to hip ratio adjusted for BMI adjusted for smoking behaviour	EFO_0004318;EFO_0007788	GIANT	28443625	European	2017	-0.032	0.004948	1e-10	-	-	-	-	-	unit decrease	NHGRI-EBI_GWAS_Catalog
rs15285	rs15285	chr8:19824667	chr8:19967156	T	C	Triglycerides Blood Pressure TG BP	EFO_0004530;EFO_0004325	Kraja AT	21386085	European	2011	0.27	0.04175	1e-10	+	-	-	-	-	unit decrease	NHGRI-EBI_GWAS_Catalog
rs15285	rs15285	chr8:19824667	chr8:19967156	T	C	Metabolic syndrome x	EFO_0000195	Kraja AT	21386085	European	2011	NA	NA	1e-10	NA	-	-	-	-	-	dbGaP
rs2925979	rs2925979	chr16:81534790	chr16:81501185	T	C	Waist to hip ratio adjusted for BMI adjusted for smoking behaviour	EFO_0004318;EFO_0007788	GIANT	28443625	European	2017	0.0357	0.00552	1e-10	+	-	-	-	-	unit increase	NHGRI-EBI_GWAS_Catalog
rs11603827	rs11603827	chr11:68719221	chr11:68951752	C	T	Impedance of leg left	-	Neale B	UKBB	European	2017	0.01575	0.002436	1.01e-10	+	331296	0	331296	1	IVNT	Neale-B_UKBB_EUR_2017
rs2925979	rs2925979	chr16:81534790	chr16:81501185	T	C	Waist circumference adjusted for smoking in females	EFO_0007789	GIANT	28443625	Mixed	2017	0.0357	0.0055	1.011e-10	+	86185	0	86185	69	IVNT	GIANT_WHR-adjusted-Smoking-F_Mixed_2017
rs9989419	rs9989419	chr16:56985139	chr16:56951227	A	G	Serum HDL cholesterol	NCIT_C61041	Wallace C	18179892	European	2008	NA	NA	1.03e-10	NA	1955	-	-	-	-	GRASP
rs10937241	rs10937241	chr3:185822774	chr3:186104985	G	A	Whole body water mass	-	Neale B	UKBB	European	2017	0.01363	0.002108	1.031e-10	+	331315	0	331315	1	IVNT	Neale-B_UKBB_EUR_2017
rs13107325	rs13107325	chr4:103188709	chr4:102267552	T	C	Time spent watching television	-	Neale B	UKBB	European	2017	0.02295	0.003552	1.036e-10	+	319740	0	319740	1	-	Neale-B_UKBB_EUR_2017
rs10761737	rs10761737	chr10:65052205	chr10:63292445	C	T	Neutrophil percentage of white cells	EFO_0004586	Astle W	27863252	European	2016	-0.02337	0.003618	1.052e-10	-	173480	0	173480	2	IVNT	Astle-W_Blood-Cell-Traits_EUR_2016
rs10761737	rs10761737	chr10:65052205	chr10:63292445	C	T	Diastolic blood pressure	EFO_0006336	Neale B	UKBB	European	2017	-0.01615	0.0025	1.053e-10	-	317756	0	317756	1	IVNT	Neale-B_UKBB_EUR_2017
rs998584	rs998584	chr6:43757896	chr6:43790159	C	A	Waist circumference in physically active indivdiuals	EFO_0004342	GIANT	28448500	European	2017	-0.03	0.0047	1.08e-10	-	126230	0	126230	55	IVNT	GIANT_Waist-Active_EUR_2017
rs998584	rs998584	chr6:43757896	chr6:43790159	C	A	Reticulocyte fraction of red cells	EFO_0004586	Astle W	27863252	European	2016	-0.02319	0.003592	1.086e-10	-	173480	0	173480	2	IVNT	Astle-W_Blood-Cell-Traits_EUR_2016
rs2307111	rs2307111	chr5:75003678	chr5:75707853	T	C	Hip circumference	EFO_0005093	GIANT	25673412	European	2015	0.023	0.0035	1.1e-10	+	212846	0	212846	101	IVNT	GIANT_Hip_EUR_2015
rs1534696	rs1534696	chr7:26397239	chr7:26357619	C	A	Waist circumference adjusted for smoking in females	EFO_0007789	GIANT	28443625	Mixed	2017	0.032	0.005	1.149e-10	+	100646	0	100646	69	IVNT	GIANT_WHR-adjusted-Smoking-F_Mixed_2017
rs1471741	rs1471741	chr3:136328268	chr3:136609426	T	C	Hip circumference	EFO_0005093	Neale B	UKBB	European	2017	-0.01766	0.002741	1.177e-10	-	336601	0	336601	1	IVNT	Neale-B_UKBB_EUR_2017
rs964184	rs964184	chr11:116648917	chr11:116778201	C	G	Metabolic syndrome domains Atherogenic Dyslipidemia PC1	NCIT_C84442	Avery	22022282	Mixed	2011	NA	NA	1.2e-10	NA	25755	-	-	-	-	GRASP
rs4939883	rs4939883	chr18:47167214	chr18:49640844	C	T	HDL cholesterol lipoprotein fraction concentration	EFO_0004612	Chasman DI	19936222	European	2009	NA	NA	1.23e-10	NA	17296	-	-	-	-	GRASP
rs1047891	rs1047891	chr2:211540507	chr2:210675783	A	C	Mean corpuscular hemoglobin	EFO_0004586	Astle W	27863252	European	2016	0.02439	0.00379	1.234e-10	+	173480	0	173480	2	IVNT	Astle-W_Blood-Cell-Traits_EUR_2016
rs635634	rs635634	chr9:136155000	chr9:133279427	T	C	Serous invasive ovarian cancer	EFO_1001516	Phelan M	28346442	European	2017	0.1233	0.01912	1.264e-10	+	54990	14049	40941	63	log OR	Phelan-M_Serous-Invasive-Ovarian-Cancer_EUR_2017
rs4939883	rs4939883	chr18:47167214	chr18:49640844	C	T	HDL cholesterol lipoprotein fraction concentration in fasting sample	EFO_0004612	Chasman DI	19936222	European	2009	NA	NA	1.28e-10	NA	17296	-	-	-	-	GRASP
rs13107325	rs13107325	chr4:103188709	chr4:102267552	T	C	Mean arterial pressure	EFO_0006340	Wain LV	21909110	European	2011	NA	NA	1.3e-10	NA	74064	-	-	-	-	GRASP
rs15285	rs15285	chr8:19824667	chr8:19967156	T	C	Triglycerides and Blood pressure	HP_0004421	Kraja AT	21386085	European	2011	NA	NA	1.3e-10	NA	22161	-	-	-	-	GRASP
rs13106834	rs13106834	chr4:55501728	chr4:54635561	A	G	Sum basophil neutrophil counts	EFO_0004586	Astle W	27863252	European	2016	0.02298	0.003578	1.342e-10	+	173480	0	173480	2	IVNT	Astle-W_Blood-Cell-Traits_EUR_2016
rs635634	rs635634	chr9:136155000	chr9:133279427	T	C	Impedance of arm right	-	Neale B	UKBB	European	2017	0.01415	0.002204	1.359e-10	+	331279	0	331279	1	IVNT	Neale-B_UKBB_EUR_2017
rs11218736	rs11218736	chr11:122523667	chr11:122652959	C	T	Lymphocyte count	EFO_0004586	Astle W	27863252	European	2016	-0.02661	0.004145	1.37e-10	-	173480	0	173480	2	IVNT	Astle-W_Blood-Cell-Traits_EUR_2016
rs17309930	rs17309930	chr11:27748493	chr11:27726946	A	C	Body mass index in non-smokers	EFO_0004340	GIANT	28443625	Mixed	2017	0.0305	0.0048	1.373e-10	+	183682	0	183682	79	IVNT	GIANT_BMI-Non-smokers_Mixed_2017
rs1471251	rs1471251	chr4:87976359	chr4:87055207	A	T	Hematocrit	EFO_0004586	Astle W	27863252	European	2016	0.02313	0.003605	1.384e-10	+	173480	0	173480	2	IVNT	Astle-W_Blood-Cell-Traits_EUR_2016
rs174566	rs174566	chr11:61592362	chr11:61824890	A	G	Mean corpuscular volume	EFO_0004586	Astle W	27863252	European	2016	0.0237	0.003693	1.389e-10	+	173480	0	173480	2	IVNT	Astle-W_Blood-Cell-Traits_EUR_2016
rs1047891	rs1047891	chr2:211540507	chr2:210675783	A	C	Mean corpuscular volume	EFO_0004586	Astle W	27863252	European	2016	0.02424	0.003779	1.398e-10	+	173480	0	173480	2	IVNT	Astle-W_Blood-Cell-Traits_EUR_2016
rs28746832	rs28746832	chr6:32633816	chr6:32666039	G	C	Basophil count	EFO_0004586	Astle W	27863252	European	2016	0.02427	0.003784	1.417e-10	+	173480	0	173480	2	IVNT	Astle-W_Blood-Cell-Traits_EUR_2016
rs1446585	rs1446585	chr2:136407479	chr2:135649909	G	A	Trunk fat percentage	-	Neale B	UKBB	European	2017	-0.01712	0.002672	1.478e-10	-	331113	0	331113	1	IVNT	Neale-B_UKBB_EUR_2017
rs11065987	rs11065987	chr12:112072424	chr12:111634620	A	G	Hematocrit Hct	EFO_0004348	van der Harst P	23222517	Mixed	2012	NA	NA	1.5e-10	NA	71861	-	-	-	-	GRASP
rs147627829	rs147627829	chr6:34335088	chr6:34367311	A	G	Birth weight	EFO_0004344	Neale B	UKBB	European	2017	0.04957	0.00775	1.604e-10	+	193063	0	193063	1	IVNT	Neale-B_UKBB_EUR_2017
rs12679749	rs12679749	chr8:116602459	chr8:115590232	C	T	High density lipoprotein	EFO_0004612	GLGC	20686565	Mixed	2010	0.0306	0.005	1.656e-10	+	99900	0	99900	46	Z-score	GLGC_HDL_Mixed_2010
rs12679749	rs12679749	chr8:116602459	chr8:115590232	C	T	HDL cholesterol	NCIT_C61041;NCIT_C105587	GLGC	20686565	Mixed	2010	NA	NA	1.656e-10	NA	100184	-	-	-	-	GRASP
rs635634	rs635634	chr9:136155000	chr9:133279427	T	C	Diastolic blood pressure	EFO_0006336	Neale B	UKBB	European	2017	-0.02026	0.00317	1.665e-10	-	317756	0	317756	1	IVNT	Neale-B_UKBB_EUR_2017
rs11065987	rs11065987	chr12:112072424	chr12:111634620	A	G	Hypothyroidism	EFO_0004705	Eriksson N	22493691	European	2012	NA	NA	1.7e-10	NA	39282	-	-	-	-	GRASP
rs10773051	rs10773051	chr12:124510391	chr12:124025844	C	T	Whole body fat mass	-	Neale B	UKBB	European	2017	-0.01831	0.002867	1.709e-10	-	330762	0	330762	1	IVNT	Neale-B_UKBB_EUR_2017
rs964184	rs964184	chr11:116648917	chr11:116778201	C	G	Sum eosinophil basophil counts	EFO_0004586	Astle W	27863252	European	2016	0.03345	0.005243	1.771e-10	+	173480	0	173480	2	IVNT	Astle-W_Blood-Cell-Traits_EUR_2016
rs2307111	rs2307111	chr5:75003678	chr5:75707853	T	C	Body mass index adjusted for smoking	EFO_0004340	GIANT	28443625	Mixed	2017	0.0222	0.0035	1.787e-10	+	216688	0	216688	79	IVNT	GIANT_BMI-adjusted-Smoking_Mixed_2017
rs72663520	rs72663520	chr1:40003410	chr1:39537738	C	T	Whole body fat-free mass	-	Neale B	UKBB	European	2017	-0.01166	0.001828	1.799e-10	-	331291	0	331291	1	IVNT	Neale-B_UKBB_EUR_2017
rs7973869	rs7973869	chr12:122874284	chr12:122389737	C	G	Forced vital capacity	EFO_0004312	Neale B	UKBB	European	2017	0.01454	0.002281	1.856e-10	+	307638	0	307638	1	IVNT	Neale-B_UKBB_EUR_2017
rs10144023	rs10144023	chr14:75291531	chr14:74824828	C	T	Taking other prescription medications	EFO_0007056	Neale B	UKBB	European	2017	0.007764	0.001219	1.872e-10	+	336330	158113	178217	1	risk diff	Neale-B_UKBB_EUR_2017
rs10937241	rs10937241	chr3:185822774	chr3:186104985	G	A	Arm fat percentage right	-	Neale B	UKBB	European	2017	0.01613	0.002532	1.903e-10	+	331249	0	331249	1	IVNT	Neale-B_UKBB_EUR_2017
rs55747707	rs55747707	chr7:73037366	chr7:73623036	A	G	Leg predicted mass left	-	Neale B	UKBB	European	2017	0.01256	0.001974	1.984e-10	+	331253	0	331253	1	IVNT	Neale-B_UKBB_EUR_2017
rs174566	rs174566	chr11:61592362	chr11:61824890	A	G	Sum basophil neutrophil counts	EFO_0004586	Astle W	27863252	European	2016	0.02388	0.003753	1.984e-10	+	173480	0	173480	2	IVNT	Astle-W_Blood-Cell-Traits_EUR_2016
rs1446585	rs1446585	chr2:136407479	chr2:135649909	G	A	Leg fat mass left	-	Neale B	UKBB	European	2017	-0.01462	0.002298	1.991e-10	-	331275	0	331275	1	IVNT	Neale-B_UKBB_EUR_2017
rs35722851	rs35722851	chr7:130434500	chr7:130749741	C	T	Self-reported hypertension	EFO_0000537	Neale B	UKBB	European	2017	-0.006791	0.001068	1.998e-10	-	337159	87690	249469	1	risk diff	Neale-B_UKBB_EUR_2017
rs13107325	rs13107325	chr4:103188709	chr4:102267552	T	C	Body mass index adjusted for physical activity	EFO_0004340	GIANT	28448500	European	2017	0.0505	0.0079	2e-10	+	173078	0	173078	57	IVNT	GIANT_BMI-adjusted-PA_EUR_2017
rs13107325	rs13107325	chr4:103188709	chr4:102267552	T	C	Body mass index	EFO_0008002;EFO_0004340	GIANT	28448500	European	2017	0.0505	0.007939	2e-10	+	-	-	-	-	kg/m	NHGRI-EBI_GWAS_Catalog
rs13107325	rs13107325	chr4:103188709	chr4:102267552	T	C	Body mass index joint analysis main effects and physical activity interaction	EFO_0008002;EFO_0004340	GIANT	28448500	European	2017	NA	NA	2e-10	NA	-	-	-	-	-	NHGRI-EBI_GWAS_Catalog
rs13107325	rs13107325	chr4:103188709	chr4:102267552	T	C	Body mass index joint analysis main effects and smoking interaction	EFO_0004318;EFO_0004340	GIANT	28443625	European	2017	NA	NA	2e-10	NA	-	-	-	-	-	NHGRI-EBI_GWAS_Catalog
rs998584	rs998584	chr6:43757896	chr6:43790159	C	A	Waist circumference adjusted for BMI in active individuals	EFO_0007789;EFO_0008002	GIANT	28448500	European	2017	-0.0286	0.004496	2e-10	-	-	-	-	-	cm increase	NHGRI-EBI_GWAS_Catalog
rs964184	rs964184	chr11:116648917	chr11:116778201	C	G	Phospholipid levels plasma	EFO_0004639	Demirkan A	22359512	European	2012	NA	NA	2e-10	NA	-	-	-	-	-	NHGRI-EBI_GWAS_Catalog
rs964184	rs964184	chr11:116648917	chr11:116778201	C	G	High density lipoprotein	EFO_0004612	Prins B	28887542	European	2017	0.14	0.02	2e-10	+	9961	0	9961	1	IVNT	Prins-B_HDL_EUR_2017
rs964184	rs964184	chr11:116648917	chr11:116778201	C	G	Phospholipids	NCIT_C70561	Demirkan A	22359512	European	2012	NA	NA	2e-10	NA	-	-	-	-	-	dbGaP
rs2925979	rs2925979	chr16:81534790	chr16:81501185	T	C	Adiponectin levels	EFO_0004502	Wu Y	24105470	East Asian	2013	0.08	0.01258	2e-10	+	-	-	-	-	unit decrease	NHGRI-EBI_GWAS_Catalog
rs35722851	rs35722851	chr7:130434500	chr7:130749741	C	T	Leg fat percentage right	-	Neale B	UKBB	European	2017	0.009804	0.001541	2.007e-10	+	331296	0	331296	1	IVNT	Neale-B_UKBB_EUR_2017
rs61884030	rs61884030	chr11:14444543	chr11:14422997	C	T	Hip circumference	EFO_0005093	Neale B	UKBB	European	2017	0.02217	0.003486	2.035e-10	+	336601	0	336601	1	IVNT	Neale-B_UKBB_EUR_2017
rs10937241	rs10937241	chr3:185822774	chr3:186104985	G	A	Arm fat-free mass left	-	Neale B	UKBB	European	2017	0.01345	0.002117	2.069e-10	+	331159	0	331159	1	IVNT	Neale-B_UKBB_EUR_2017
rs635634	rs635634	chr9:136155000	chr9:133279427	T	C	Heel bone mineral density	EFO_0009270	Neale B	UKBB	European	2017	-0.02556	0.004021	2.07e-10	-	194398	0	194398	1	IVNT	Neale-B_UKBB_EUR_2017
rs6902116	rs6902116	chr6:31300286	chr6:31332509	A	G	Sum eosinophil basophil counts	EFO_0004586	Astle W	27863252	European	2016	0.02462	0.003874	2.071e-10	+	173480	0	173480	2	IVNT	Astle-W_Blood-Cell-Traits_EUR_2016
rs2925979	rs2925979	chr16:81534790	chr16:81501185	T	C	Vascular or heart problems diagnosed by doctor: none of the above	-	Neale B	UKBB	European	2017	-0.007683	0.001209	2.081e-10	-	336683	236530	100153	1	risk diff	Neale-B_UKBB_EUR_2017
rs6902116	rs6902116	chr6:31300286	chr6:31332509	A	G	Plateletcrit	EFO_0004586	Astle W	27863252	European	2016	0.0252	0.003966	2.086e-10	+	173480	0	173480	2	IVNT	Astle-W_Blood-Cell-Traits_EUR_2016
rs6073958	rs6073958	chr20:44551855	chr20:45923216	C	T	Mean corpuscular volume	EFO_0004586	Astle W	27863252	European	2016	0.02808	0.004421	2.134e-10	+	173480	0	173480	2	IVNT	Astle-W_Blood-Cell-Traits_EUR_2016
rs13107325	rs13107325	chr4:103188709	chr4:102267552	T	C	Systolic blood pressure	EFO_0006335	Wain LV	21909110	European	2011	NA	NA	2.16e-10	NA	74064	-	-	-	-	GRASP
rs998584	rs998584	chr6:43757896	chr6:43790159	C	A	Waist circumference in physically active indivdiuals	EFO_0004342	GIANT	28448500	Mixed	2017	-0.0286	0.0045	2.16e-10	-	138154	0	138154	58	IVNT	GIANT_Waist-Active_Mixed_2017
rs2043085	rs2043085	chr15:58680954	chr15:58388755	T	C	Self-reported high cholesterol	EFO_0008111	Neale B	UKBB	European	2017	0.005183	0.0008168	2.226e-10	+	337159	41296	295863	1	risk diff	Neale-B_UKBB_EUR_2017
rs1042034	rs1042034	chr2:21225281	chr2:21002409	T	C	Triglycerides	-	Musunuru	22629316	Mixed	2012	NA	NA	2.23e-10	NA	44957	-	-	-	-	GRASP
rs2043085	rs2043085	chr15:58680954	chr15:58388755	T	C	High density lipoprotein	EFO_0004612	Prins B	28887542	European	2017	0.1	0.02	2.245e-10	+	9961	0	9961	1	IVNT	Prins-B_HDL_EUR_2017
rs1471741	rs1471741	chr3:136328268	chr3:136609426	T	C	Leg fat percentage right	-	Neale B	UKBB	European	2017	-0.01112	0.001753	2.259e-10	-	331296	0	331296	1	IVNT	Neale-B_UKBB_EUR_2017
rs13106834	rs13106834	chr4:55501728	chr4:54635561	A	G	Neutrophil count	EFO_0004586	Astle W	27863252	European	2016	0.02265	0.003572	2.288e-10	+	173480	0	173480	2	IVNT	Astle-W_Blood-Cell-Traits_EUR_2016
rs9296128	rs9296128	chr6:34745682	chr6:34777905	A	G	Sitting height	EFO_0004339	Neale B	UKBB	European	2017	0.01284	0.002026	2.319e-10	+	336172	0	336172	1	IVNT	Neale-B_UKBB_EUR_2017
rs1446585	rs1446585	chr2:136407479	chr2:135649909	G	A	Leg fat percentage right	-	Neale B	UKBB	European	2017	-0.01167	0.001841	2.361e-10	-	331296	0	331296	1	IVNT	Neale-B_UKBB_EUR_2017
rs55747707	rs55747707	chr7:73037366	chr7:73623036	A	G	Leg fat-free mass left	-	Neale B	UKBB	European	2017	0.01259	0.001987	2.389e-10	+	331258	0	331258	1	IVNT	Neale-B_UKBB_EUR_2017
rs11603827	rs11603827	chr11:68719221	chr11:68951752	C	T	Leg fat-free mass left	-	Neale B	UKBB	European	2017	-0.01114	0.001759	2.39e-10	-	331258	0	331258	1	IVNT	Neale-B_UKBB_EUR_2017
rs635634	rs635634	chr9:136155000	chr9:133279427	T	C	Circulating galectin 3 levels	HP_0012238	de Boer RA	23056639	European	2012	NA	NA	2.68e-10	NA	3776	-	-	-	-	GRASP
rs964184	rs964184	chr11:116648917	chr11:116778201	C	G	Circulating a tocopherol concentrations in men	-	Major JM	22437554	European	2012	NA	NA	2.7e-10	NA	2112	-	-	-	-	GRASP
rs73024215	rs73024215	chr19:33784657	chr19:33293751	C	T	Impedance of arm left	-	Neale B	UKBB	European	2017	-0.02139	0.003387	2.72e-10	-	331292	0	331292	1	IVNT	Neale-B_UKBB_EUR_2017
rs174566	rs174566	chr11:61592362	chr11:61824890	A	G	Neutrophil count	EFO_0004586	Astle W	27863252	European	2016	0.02366	0.003747	2.734e-10	+	173480	0	173480	2	IVNT	Astle-W_Blood-Cell-Traits_EUR_2016
rs73024215	rs73024215	chr19:33784657	chr19:33293751	C	T	Impedance of arm right	-	Neale B	UKBB	European	2017	-0.02128	0.003373	2.815e-10	-	331279	0	331279	1	IVNT	Neale-B_UKBB_EUR_2017
rs11065987	rs11065987	chr12:112072424	chr12:111634620	A	G	Sum basophil neutrophil counts	EFO_0004586	Astle W	27863252	European	2016	-0.02288	0.003629	2.877e-10	-	173480	0	173480	2	IVNT	Astle-W_Blood-Cell-Traits_EUR_2016
rs11065987	rs11065987	chr12:112072424	chr12:111634620	A	G	Metabolic syndrome domains Multivariate analysis	NCIT_C84442	Avery	22022282	Mixed	2011	NA	NA	2.9e-10	NA	25755	-	-	-	-	GRASP
rs13107325	rs13107325	chr4:103188709	chr4:102267552	T	C	BMI adjusted for smoking behaviour	EFO_0004318;EFO_0004340	GIANT	28443625	European	2017	0.0469	0.007446	3e-10	+	-	-	-	-	kg/m	NHGRI-EBI_GWAS_Catalog
rs13107325	rs13107325	chr4:103188709	chr4:102267552	T	C	Body mass index	EFO_0008002;EFO_0004340	GIANT	28448500	European	2017	0.0488	0.007748	3e-10	+	-	-	-	-	kg/m	NHGRI-EBI_GWAS_Catalog
rs11065987	rs11065987	chr12:112072424	chr12:111634620	A	G	Coronary artery disease or large artery stroke	EFO_0005524;EFO_0001645	Dichgans M	24262325	Unspecified	2013	NA	NA	3e-10	NA	-	-	-	-	-	NHGRI-EBI_GWAS_Catalog
rs116843064	rs116843064	chr19:8429323	chr19:8364439	A	G	Metabolite levels lipoprotein measures	EFO_0004732;EFO_0005664	Kettunen J	27005778	European	2016	0.22	0.03493	3e-10	+	-	-	-	-	unit decrease	NHGRI-EBI_GWAS_Catalog
rs1471251	rs1471251	chr4:87976359	chr4:87055207	A	T	Heel bone mineral density	EFO_0009270	Neale B	UKBB	European	2017	-0.02008	0.003188	3.025e-10	-	194398	0	194398	1	IVNT	Neale-B_UKBB_EUR_2017
rs4871603	rs4871603	chr8:126480367	chr8:125468125	C	T	Low density lipoprotein	EFO_0004611	GLGC	20686565	Mixed	2010	0.0333	0.0054	3.096e-10	+	95454	0	95454	46	Z-score	GLGC_LDL_Mixed_2010
rs4871603	rs4871603	chr8:126480367	chr8:125468125	C	T	LDL cholesterol	EFO_0004195	GLGC	20686565	Mixed	2010	NA	NA	3.096e-10	NA	100184	-	-	-	-	GRASP
rs13107325	rs13107325	chr4:103188709	chr4:102267552	T	C	Body mass index adjusted for physical activity	EFO_0004340	GIANT	28448500	Mixed	2017	0.0488	0.0077	3.1e-10	+	190113	0	190113	60	IVNT	GIANT_BMI-adjusted-PA_Mixed_2017
rs13107325	rs13107325	chr4:103188709	chr4:102267552	T	C	Body mass index adjusted for smoking	EFO_0004340	GIANT	28443625	Mixed	2017	0.0469	0.0075	3.168e-10	+	207588	0	207588	79	IVNT	GIANT_BMI-adjusted-Smoking_Mixed_2017
rs12740374	rs12740374	chr1:109817590	chr1:109274968	G	T	Treatment with aspirin	EFO_0007056	Neale B	UKBB	European	2017	0.006222	0.0009891	3.177e-10	+	337159	45012	292147	1	risk diff	Neale-B_UKBB_EUR_2017
rs13107325	rs13107325	chr4:103188709	chr4:102267552	T	C	Prospective memory result	-	Neale B	UKBB	European	2017	0.02585	0.004113	3.295e-10	+	111099	0	111099	1	-	Neale-B_UKBB_EUR_2017
rs9989419	rs9989419	chr16:56985139	chr16:56951227	A	G	Age-related macular degeneration	EFO_0001365	Fritsche LG	26691988	European	2015	NA	NA	3.3e-10	-	33976	16144	17832	26	log OR	Fritsche-L_AMD_EUR_2016
rs4788202	rs4788202	chr16:29978003	chr16:29966682	C	T	Schizophrenia	EFO_0000692	PGC	25056061	Mixed	2014	0.0666	0.0106	3.305e-10	+	82315	35476	46839	49	log OR	PGC_Schizophrenia_Mixed_2014
rs4788202	rs4788202	chr16:29978003	chr16:29966682	C	T	Red blood cell count	EFO_0004586	Astle W	27863252	European	2016	0.02241	0.003567	3.314e-10	+	173480	0	173480	2	IVNT	Astle-W_Blood-Cell-Traits_EUR_2016
rs4788202	rs4788202	chr16:29978003	chr16:29966682	C	T	Leg fat percentage left	-	Neale B	UKBB	European	2017	-0.009577	0.001524	3.319e-10	-	331278	0	331278	1	IVNT	Neale-B_UKBB_EUR_2017
rs35722851	rs35722851	chr7:130434500	chr7:130749741	C	T	Vascular or heart problems diagnosed by doctor: high blood pressure	EFO_0004325	Neale B	UKBB	European	2017	-0.006799	0.001082	3.346e-10	-	336683	91033	245650	1	risk diff	Neale-B_UKBB_EUR_2017
rs174566	rs174566	chr11:61592362	chr11:61824890	A	G	Nap during day	EFO_0004870	Neale B	UKBB	European	2017	-0.009482	0.00151	3.359e-10	-	337074	0	337074	1	-	Neale-B_UKBB_EUR_2017
rs10889356	rs10889356	chr1:63155349	chr1:62689678	A	G	Treatment with simvastatin	EFO_0007056	Neale B	UKBB	European	2017	-0.005078	0.0008097	3.569e-10	-	337159	38492	298667	1	risk diff	Neale-B_UKBB_EUR_2017
rs116843064	rs116843064	chr19:8429323	chr19:8364439	A	G	Coronary artery disease	EFO_0000378;EFO_0001645	van der Harst P	29212778	Mixed	2018	-0.1402	0.0224	3.573e-10	-	547261	122733	424528	2	log OR	van-der-Harst-P_CAD_Mixed_2018
rs9640171	rs9640171	chr7:150600845	chr7:150903757	A	G	Comparative height size at age 10	-	Neale B	UKBB	European	2017	-0.01166	0.001859	3.593e-10	-	332021	0	332021	1	-	Neale-B_UKBB_EUR_2017
rs35722851	rs35722851	chr7:130434500	chr7:130749741	C	T	Arm fat percentage right	-	Neale B	UKBB	European	2017	0.0116	0.001851	3.694e-10	+	331249	0	331249	1	IVNT	Neale-B_UKBB_EUR_2017
rs17309930	rs17309930	chr11:27748493	chr11:27726946	A	C	Body mass index in non-smokers	EFO_0004340	GIANT	28443625	European	2017	0.0314	0.005	3.724e-10	+	157852	0	157852	73	IVNT	GIANT_BMI-Non-smokers_EUR_2017
rs4788202	rs4788202	chr16:29978003	chr16:29966682	C	T	Eosinophil count	EFO_0004586	Astle W	27863252	European	2016	0.02241	0.003577	3.732e-10	+	173480	0	173480	2	IVNT	Astle-W_Blood-Cell-Traits_EUR_2016
rs35722851	rs35722851	chr7:130434500	chr7:130749741	C	T	Trunk fat mass	EFO_0005409	Neale B	UKBB	European	2017	0.01534	0.00245	3.815e-10	+	331093	0	331093	1	IVNT	Neale-B_UKBB_EUR_2017
rs4614	rs4614	chr11:118952371	chr11:119081661	G	A	Body mass index	EFO_0004340	Neale B	UKBB	European	2017	0.01531	0.002446	3.848e-10	+	336107	0	336107	1	IVNT	Neale-B_UKBB_EUR_2017
rs12679749	rs12679749	chr8:116602459	chr8:115590232	C	T	High density lipoprotein	EFO_0004612	GLGC	24097068	European	2013	0.0313	0.0048	3.857e-10	+	94311	0	94311	60	IVNT	GLGC_HDL_EUR_2013
rs11603827	rs11603827	chr11:68719221	chr11:68951752	C	T	Leg predicted mass right	-	Neale B	UKBB	European	2017	-0.01093	0.001747	3.96e-10	-	331285	0	331285	1	IVNT	Neale-B_UKBB_EUR_2017
rs1990760	rs1990760	chr2:163124051	chr2:162267541	C	T	Inflammatory bowel disease	EFO_0003767	IBDGC	26192919	European	2015	NA	NA	4e-10	NA	-	-	-	-	-	NHGRI-EBI_GWAS_Catalog
rs15285	rs15285	chr8:19824667	chr8:19967156	T	C	Coronary artery disease	EFO_0000378;EFO_0001645	van der Harst P	29212778	Mixed	2018	-0.04796	0.007669	4e-10	-	296525	34541	261984	1	log OR	van-der-Harst-P_CAD-UKBB_Mixed_2018
rs4939883	rs4939883	chr18:47167214	chr18:49640844	C	T	HDL cholesterol large lipoprotein fraction concentration	EFO_0004612	Chasman DI	19936222	European	2009	NA	NA	4e-10	NA	17296	-	-	-	-	GRASP
rs4939883	rs4939883	chr18:47167214	chr18:49640844	C	T	Lipid metabolism phenotypes	EFO_0004529	Chasman DI	19936222	European	2009	NA	NA	4e-10	NA	-	-	-	-	-	NHGRI-EBI_GWAS_Catalog
rs116843064	rs116843064	chr19:8429323	chr19:8364439	A	G	Coronary artery disease	EFO_0000378	van der Harst P	29212778	Mixed	2018	0.1402	0.02242	4e-10	+	-	-	-	-	unit decrease	NHGRI-EBI_GWAS_Catalog
rs7595075	rs7595075	chr2:264019	chr2:264019	A	C	Impedance of arm right	-	Neale B	UKBB	European	2017	0.01122	0.001794	4.053e-10	+	331279	0	331279	1	IVNT	Neale-B_UKBB_EUR_2017
rs2066714	rs2066714	chr9:107586753	chr9:104824472	T	C	High density lipoprotein	EFO_0004612	GLGC	20686565	Mixed	2010	-0.0458	0.0073	4.058e-10	-	99900	0	99900	46	Z-score	GLGC_HDL_Mixed_2010
rs1446585	rs1446585	chr2:136407479	chr2:135649909	G	A	Leg fat mass right	-	Neale B	UKBB	European	2017	-0.01453	0.002325	4.115e-10	-	331293	0	331293	1	IVNT	Neale-B_UKBB_EUR_2017
rs2792751	rs2792751	chr10:113940329	chr10:112180571	C	T	Total cholesterol	EFO_0004574	GLGC	20686565	Mixed	2010	-0.0343	0.0055	4.127e-10	-	100184	0	100184	46	Z-score	GLGC_TC_Mixed_2010
rs2792751	rs2792751	chr10:113940329	chr10:112180571	C	T	Total cholesterol	NCIT_C61032;NCIT_C105586	GLGC	20686565	Mixed	2010	NA	NA	4.127e-10	NA	100184	-	-	-	-	GRASP
rs6073958	rs6073958	chr20:44551855	chr20:45923216	C	T	Mean corpuscular hemoglobin	EFO_0004586	Astle W	27863252	European	2016	0.0277	0.004435	4.233e-10	+	173480	0	173480	2	IVNT	Astle-W_Blood-Cell-Traits_EUR_2016
rs686030	rs686030	chr9:15304782	chr9:15304784	A	C	Total cholesterol	EFO_0004574	GLGC	24097068	European	2013	0.0344	0.0051	4.3e-10	+	187219	0	187219	60	IVNT	GLGC_TC_EUR_2013
rs2256609	rs2256609	chr22:21925017	chr22:21570728	A	G	Inflammatory bowel disease	EFO_0003767	IBDGC	26192919	European	2015	-0.1306	0.0209	4.429e-10	-	34652	12882	21770	15	log OR	IBDGC_IBD_EUR_2015
rs2070895	rs2070895	chr15:58723939	chr15:58431740	A	G	APOA1 apolipoprotein AI	NCIT_C116417;NCIT_C74733;NCIT_C116419	Talmud	19913121	European	2009	NA	NA	4.54e-10	NA	5059	-	-	-	-	GRASP
rs1399623	rs1399623	chr2:227127672	chr2:226262956	A	C	Type II diabetes adjusted for BMI	EFO_0001360	DIAGRAM	28566273	European	2017	-0.093	0.015	4.6e-10	-	159208	26676	132532	18	log OR	DIAGRAM_T2D-adjusted-BMI_EUR_2017
rs79953491	rs79953491	chr2:165555539	chr2:164699029	A	G	Arm fat mass right	-	Neale B	UKBB	European	2017	-0.02286	0.003668	4.618e-10	-	331226	0	331226	1	IVNT	Neale-B_UKBB_EUR_2017
rs11185602	rs11185602	chr7:50299077	chr7:50259481	A	G	Neutrophil percentage of white cells	EFO_0004586	Astle W	27863252	European	2016	-0.0237	0.003804	4.648e-10	-	173480	0	173480	2	IVNT	Astle-W_Blood-Cell-Traits_EUR_2016
rs55747707	rs55747707	chr7:73037366	chr7:73623036	A	G	Granulocyte percentage of myeloid white cells	EFO_0004586	Astle W	27863252	European	2016	-0.02773	0.004451	4.663e-10	-	173480	0	173480	2	IVNT	Astle-W_Blood-Cell-Traits_EUR_2016
rs174566	rs174566	chr11:61592362	chr11:61824890	A	G	Myeloid white cell count	EFO_0004586	Astle W	27863252	European	2016	0.02346	0.003766	4.713e-10	+	173480	0	173480	2	IVNT	Astle-W_Blood-Cell-Traits_EUR_2016
rs635634	rs635634	chr9:136155000	chr9:133279427	T	C	Arm fat percentage right	-	Neale B	UKBB	European	2017	0.01485	0.002384	4.732e-10	+	331249	0	331249	1	IVNT	Neale-B_UKBB_EUR_2017
rs2925979	rs2925979	chr16:81534790	chr16:81501185	T	C	Waist hip ratio adjusted for physical activity in females	EFO_0007788	GIANT	28448500	Mixed	2017	0.0329	0.0053	4.75e-10	+	95106	0	95106	48	IVNT	GIANT_WHR-adjusted-PA-F_Mixed_2017
rs9296128	rs9296128	chr6:34745682	chr6:34777905	A	G	Plateletcrit	EFO_0004586	Astle W	27863252	European	2016	-0.02458	0.003948	4.821e-10	-	173480	0	173480	2	IVNT	Astle-W_Blood-Cell-Traits_EUR_2016
rs35722851	rs35722851	chr7:130434500	chr7:130749741	C	T	Vascular or heart problems diagnosed by doctor: none of the above	-	Neale B	UKBB	European	2017	0.006917	0.001112	4.874e-10	+	336683	236530	100153	1	risk diff	Neale-B_UKBB_EUR_2017
rs3803800	rs3803800	chr17:7462969	chr17:7559652	A	G	Testosterone	EFO_0004908	Prins B	28887542	European	2017	-0.06	0.01	4.874e-10	-	4387	0	4387	1	nmol/l	Prins-B_Testosterone_EUR_2017
rs17138358	rs17138358	chr7:17920253	chr7:17880630	C	G	Trunk fat-free mass	-	Neale B	UKBB	European	2017	0.009741	0.001565	4.9e-10	+	331030	0	331030	1	IVNT	Neale-B_UKBB_EUR_2017
rs13107325	rs13107325	chr4:103188709	chr4:102267552	T	C	Body mass index	EFO_0008002;EFO_0004340	GIANT	28448500	European	2017	0.0741	0.01191	5e-10	+	-	-	-	-	kg/m	NHGRI-EBI_GWAS_Catalog
rs28418580	rs28418580	chr4:89742244	chr4:88821093	C	T	Trunk fat mass	EFO_0005409	Neale B	UKBB	European	2017	0.01535	0.002468	5.019e-10	+	331093	0	331093	1	IVNT	Neale-B_UKBB_EUR_2017
rs10937241	rs10937241	chr3:185822774	chr3:186104985	G	A	Arm predicted mass left	-	Neale B	UKBB	European	2017	0.01311	0.002109	5.112e-10	+	331146	0	331146	1	IVNT	Neale-B_UKBB_EUR_2017
rs635634	rs635634	chr9:136155000	chr9:133279427	T	C	Total cholesterol	EFO_0004574	GLGC	20686565	Mixed	2010	0.0627	0.01	5.219e-10	+	100184	0	100184	46	Z-score	GLGC_TC_Mixed_2010
rs72959041	rs72959041	chr6:127454893	chr6:127133748	A	G	Sitting height	EFO_0004339	Neale B	UKBB	European	2017	0.02702	0.004351	5.245e-10	+	336172	0	336172	1	IVNT	Neale-B_UKBB_EUR_2017
rs15285	rs15285	chr8:19824667	chr8:19967156	T	C	High density lipoprotein	EFO_0004612	Prins B	28887542	European	2017	0.1	0.02	5.253e-10	+	9961	0	9961	1	IVNT	Prins-B_HDL_EUR_2017
rs1446585	rs1446585	chr2:136407479	chr2:135649909	G	A	Leg fat percentage left	-	Neale B	UKBB	European	2017	-0.01129	0.001818	5.259e-10	-	331278	0	331278	1	IVNT	Neale-B_UKBB_EUR_2017
rs12740374	rs12740374	chr1:109817590	chr1:109274968	G	T	Total cholesterol	EFO_0004574	Prins B	28887542	European	2017	0.11	0.02	5.275e-10	+	9961	0	9961	1	IVNT	Prins-B_Total-Cholesterol_EUR_2017
rs12624640	rs12624640	chr20:32952125	chr20:34364319	A	G	Comparative height size at age 10	-	Neale B	UKBB	European	2017	0.01043	0.001679	5.318e-10	+	332021	0	332021	1	-	Neale-B_UKBB_EUR_2017
rs72663520	rs72663520	chr1:40003410	chr1:39537738	C	T	Whole body water mass	-	Neale B	UKBB	European	2017	-0.01137	0.001831	5.331e-10	-	331315	0	331315	1	IVNT	Neale-B_UKBB_EUR_2017
rs10937241	rs10937241	chr3:185822774	chr3:186104985	G	A	Leg fat mass left	-	Neale B	UKBB	European	2017	0.01632	0.002631	5.596e-10	+	331275	0	331275	1	IVNT	Neale-B_UKBB_EUR_2017
rs11603827	rs11603827	chr11:68719221	chr11:68951752	C	T	Leg fat-free mass right	-	Neale B	UKBB	European	2017	-0.01091	0.001758	5.596e-10	-	331285	0	331285	1	IVNT	Neale-B_UKBB_EUR_2017
rs11603827	rs11603827	chr11:68719221	chr11:68951752	C	T	Leg predicted mass left	-	Neale B	UKBB	European	2017	-0.01084	0.001747	5.596e-10	-	331253	0	331253	1	IVNT	Neale-B_UKBB_EUR_2017
rs1471741	rs1471741	chr3:136328268	chr3:136609426	T	C	Leg fat percentage left	-	Neale B	UKBB	European	2017	-0.01072	0.001731	5.872e-10	-	331278	0	331278	1	IVNT	Neale-B_UKBB_EUR_2017
rs13107325	rs13107325	chr4:103188709	chr4:102267552	T	C	NT proBNP levels in acute coronary syndrome	EFO_0005278	Johansson Å	26908625	Mixed	2016	0.216	0.03489	6e-10	+	-	-	-	-	ng/L increase	NHGRI-EBI_GWAS_Catalog
rs13107325	rs13107325	chr4:103188709	chr4:102267552	T	C	Systolic blood pressure	EFO_0006335	Wain LV	28739976	European	2017	0.933	0.1507	6e-10	+	-	-	-	-	unit decrease	NHGRI-EBI_GWAS_Catalog
rs116843064	rs116843064	chr19:8429323	chr19:8364439	A	G	HDL cholesterol	EFO_0004612	Nagy R	28270201	European	2017	0.2476	0.04	6e-10	+	-	-	-	-	mg/dl increase	NHGRI-EBI_GWAS_Catalog
rs17138358	rs17138358	chr7:17920253	chr7:17880630	C	G	Trunk predicted mass	-	Neale B	UKBB	European	2017	0.009653	0.00156	6.148e-10	+	330995	0	330995	1	IVNT	Neale-B_UKBB_EUR_2017
rs174566	rs174566	chr11:61592362	chr11:61824890	A	G	Eosinophil count	EFO_0004586	Astle W	27863252	European	2016	0.02307	0.00373	6.235e-10	+	173480	0	173480	2	IVNT	Astle-W_Blood-Cell-Traits_EUR_2016
rs2256609	rs2256609	chr22:21925017	chr22:21570728	A	G	Neutrophil percentage of white cells	EFO_0004586	Astle W	27863252	European	2016	-0.02811	0.004547	6.264e-10	-	173480	0	173480	2	IVNT	Astle-W_Blood-Cell-Traits_EUR_2016
rs635634	rs635634	chr9:136155000	chr9:133279427	T	C	Treatment with warfarin	EFO_0007056	Neale B	UKBB	European	2017	0.001941	0.0003141	6.383e-10	+	337159	3404	333755	1	risk diff	Neale-B_UKBB_EUR_2017
rs9987289	rs9987289	chr8:9183358	chr8:9325848	A	G	Sum basophil neutrophil counts	EFO_0004586	Astle W	27863252	European	2016	-0.03823	0.006189	6.51e-10	-	173480	0	173480	2	IVNT	Astle-W_Blood-Cell-Traits_EUR_2016
rs147627829	rs147627829	chr6:34335088	chr6:34367311	A	G	Forced vital capacity	EFO_0004312	Neale B	UKBB	European	2017	0.02992	0.004846	6.651e-10	+	307638	0	307638	1	IVNT	Neale-B_UKBB_EUR_2017
rs114165349	rs114165349	chr1:27021913	chr1:26695422	C	G	Plateletcrit	EFO_0004586	Astle W	27863252	European	2016	0.07986	0.01294	6.723e-10	+	173480	0	173480	2	IVNT	Astle-W_Blood-Cell-Traits_EUR_2016
rs3740688	rs3740688	chr11:47380340	chr11:47358789	G	T	Leg fat mass left	-	Neale B	UKBB	European	2017	0.01191	0.00193	6.75e-10	+	331275	0	331275	1	IVNT	Neale-B_UKBB_EUR_2017
rs11065987	rs11065987	chr12:112072424	chr12:111634620	A	G	Coronary artery disease	EFO_0000378	CARDIoGRAMplusC4D	23202125	Mixed	2013	NA	NA	6.86e-10	NA	194427	-	-	-	-	GRASP
rs4946954	rs4946954	chr6:109639656	chr6:109318453	C	T	Mean corpuscular hemoglobin concentration	EFO_0004586	Astle W	27863252	European	2016	0.02236	0.003624	6.917e-10	+	173480	0	173480	2	IVNT	Astle-W_Blood-Cell-Traits_EUR_2016
rs9987289	rs9987289	chr8:9183358	chr8:9325848	A	G	Neutrophil count	EFO_0004586	Astle W	27863252	European	2016	-0.03811	0.006179	6.941e-10	-	173480	0	173480	2	IVNT	Astle-W_Blood-Cell-Traits_EUR_2016
rs3936511	rs3936511	chr5:55860781	chr5:56564954	G	A	Self-reported hypertension	EFO_0000537	Neale B	UKBB	European	2017	0.008343	0.001353	6.998e-10	+	337159	87690	249469	1	risk diff	Neale-B_UKBB_EUR_2017
rs1990760	rs1990760	chr2:163124051	chr2:162267541	C	T	Immunoglobulin A	EFO_0004747	Ferreira RC	20694011	European	2010	NA	NA	7e-10	NA	-	-	-	-	-	NHGRI-EBI_GWAS_Catalog
rs1990760	rs1990760	chr2:163124051	chr2:162267541	C	T	Immunoglobulin a	-	Ferreira RC	20694011	European	2010	NA	NA	7e-10	NA	-	-	-	-	-	dbGaP
rs11065987	rs11065987	chr12:112072424	chr12:111634620	A	G	LDL cholesterol	EFO_0004195	GLGC	20686565	Mixed	2010	NA	NA	7e-10	NA	100184	-	-	-	-	GRASP
rs1990760	rs1990760	chr2:163124051	chr2:162267541	C	T	Treatment with levothyroxine sodium	EFO_0007056	Neale B	UKBB	European	2017	-0.003016	0.0004892	7.015e-10	-	337159	13717	323442	1	risk diff	Neale-B_UKBB_EUR_2017
rs635634	rs635634	chr9:136155000	chr9:133279427	T	C	Treatment with simvastatin	EFO_0007056	Neale B	UKBB	European	2017	0.006128	0.000994	7.056e-10	+	337159	38492	298667	1	risk diff	Neale-B_UKBB_EUR_2017
rs559355	rs559355	chr11:75451281	chr11:75740236	T	A	Hemoglobin concentration	EFO_0004586	Astle W	27863252	European	2016	0.02992	0.004855	7.206e-10	+	173480	0	173480	2	IVNT	Astle-W_Blood-Cell-Traits_EUR_2016
rs3936511	rs3936511	chr5:55860781	chr5:56564954	G	A	High light scatter reticulocyte count	EFO_0004586	Astle W	27863252	European	2016	0.02791	0.004531	7.227e-10	+	173480	0	173480	2	IVNT	Astle-W_Blood-Cell-Traits_EUR_2016
rs2066714	rs2066714	chr9:107586753	chr9:104824472	T	C	High density lipoprotein	EFO_0004612	GLGC	24097068	European	2013	-0.0453	0.0071	7.258e-10	-	93528	0	93528	60	IVNT	GLGC_HDL_EUR_2013
rs10937241	rs10937241	chr3:185822774	chr3:186104985	G	A	Waist circumference	EFO_0004342	Neale B	UKBB	European	2017	0.01816	0.002949	7.31e-10	+	336639	0	336639	1	IVNT	Neale-B_UKBB_EUR_2017
rs28418580	rs28418580	chr4:89742244	chr4:88821093	C	T	Arm fat percentage right	-	Neale B	UKBB	European	2017	0.01148	0.001864	7.391e-10	+	331249	0	331249	1	IVNT	Neale-B_UKBB_EUR_2017
rs79953491	rs79953491	chr2:165555539	chr2:164699029	A	G	Arm fat mass left	-	Neale B	UKBB	European	2017	-0.02258	0.003668	7.478e-10	-	331164	0	331164	1	IVNT	Neale-B_UKBB_EUR_2017
rs4871603	rs4871603	chr8:126480367	chr8:125468125	C	T	Total cholesterol	NCIT_C61032;NCIT_C105586	Asselbergs	23063622	European	2012	NA	NA	7.49e-10	NA	66240	-	-	-	-	GRASP
rs1446585	rs1446585	chr2:136407479	chr2:135649909	G	A	Trunk fat mass	EFO_0005409	Neale B	UKBB	European	2017	-0.01802	0.002927	7.521e-10	-	331093	0	331093	1	IVNT	Neale-B_UKBB_EUR_2017
rs4788202	rs4788202	chr16:29978003	chr16:29966682	C	T	Number of incorrect matches in round	-	Neale B	UKBB	European	2017	0.01464	0.002379	7.556e-10	+	336881	0	336881	1	IVNT	Neale-B_UKBB_EUR_2017
rs4871603	rs4871603	chr8:126480367	chr8:125468125	C	T	Medication for cholesterol, blood pressure or diabetes: none of the above	EFO_0007056	Neale B	UKBB	European	2017	-0.01098	0.001786	7.728e-10	-	154702	103004	51698	1	risk diff	Neale-B_UKBB_EUR_2017
rs73024215	rs73024215	chr19:33784657	chr19:33293751	C	T	Mean corpuscular volume	EFO_0004586	Astle W	27863252	European	2016	-0.04253	0.006916	7.773e-10	-	173480	0	173480	2	IVNT	Astle-W_Blood-Cell-Traits_EUR_2016
rs2642438	rs2642438	chr1:220970028	chr1:220796686	A	G	Monocyte percentage of white cells	EFO_0004586	Astle W	27863252	European	2016	-0.02386	0.003881	7.799e-10	-	173480	0	173480	2	IVNT	Astle-W_Blood-Cell-Traits_EUR_2016
rs998584	rs998584	chr6:43757896	chr6:43790159	C	A	Body mass index	EFO_0004340	GIANT	29273807	Mixed	2018	0.014	0.0023	7.9e-10	+	526508	0	526508	123	IVNT	GIANT_BMI_Mixed_2018
rs1446585	rs1446585	chr2:136407479	chr2:135649909	G	A	Whole body fat mass	-	Neale B	UKBB	European	2017	-0.01744	0.002837	7.916e-10	-	330762	0	330762	1	IVNT	Neale-B_UKBB_EUR_2017
rs13107325	rs13107325	chr4:103188709	chr4:102267552	T	C	Body mass index joint analysis main effects and physical activity interaction	EFO_0008002;EFO_0004340	GIANT	28448500	European	2017	NA	NA	8e-10	NA	-	-	-	-	-	NHGRI-EBI_GWAS_Catalog
rs964184	rs964184	chr11:116648917	chr11:116778201	C	G	Coronary heart disease or coronary artery disease	EFO_0001645	Grallert H	22003152	European	2011	NA	NA	8e-10	NA	13664	-	-	-	-	GRASP
rs73024215	rs73024215	chr19:33784657	chr19:33293751	C	T	Mean corpuscular volume	EFO_0004526	Astle W	27863252	European	2016	0.04253	0.006921	8e-10	+	-	-	-	-	unit decrease	NHGRI-EBI_GWAS_Catalog
rs964184	rs964184	chr11:116648917	chr11:116778201	C	G	Coronary artery disease	EFO_0000378;EFO_0001645	CARDIoGRAM	21378990	European	2011	-0.126	0.0205	8.02e-10	-	82562	21011	61551	14	log OR	CARDIoGRAM_CHD_EUR_2011
rs10750766	rs10750766	chr11:65473798	chr11:65706327	A	C	Treatment with blood pressure medication	EFO_0007056	Neale B	UKBB	European	2017	0.008586	0.001398	8.224e-10	+	180203	31488	148715	1	risk diff	Neale-B_UKBB_EUR_2017
rs10144023	rs10144023	chr14:75291531	chr14:74824828	C	T	Leg fat percentage right	-	Neale B	UKBB	European	2017	0.009458	0.00154	8.23e-10	+	331296	0	331296	1	IVNT	Neale-B_UKBB_EUR_2017
rs11065987	rs11065987	chr12:112072424	chr12:111634620	A	G	Treatment with blood pressure medication	EFO_0007056	Neale B	UKBB	European	2017	-0.007883	0.001284	8.344e-10	-	180203	31488	148715	1	risk diff	Neale-B_UKBB_EUR_2017
rs199705602	rs199705602	chr6:32606584	chr6:32638807	A	G	Granulocyte percentage of myeloid white cells	EFO_0004586	Astle W	27863252	European	2016	-0.02215	0.003609	8.429e-10	-	173480	0	173480	2	IVNT	Astle-W_Blood-Cell-Traits_EUR_2016
rs72959041	rs72959041	chr6:127454893	chr6:127133748	A	G	Body fat percentage	EFO_0007800	Neale B	UKBB	European	2017	-0.02646	0.004311	8.437e-10	-	331117	0	331117	1	IVNT	Neale-B_UKBB_EUR_2017
rs1047891	rs1047891	chr2:211540507	chr2:210675783	A	C	High density lipoprotein	EFO_0004612	GLGC	24097068	European	2013	-0.0269	0.0039	8.73e-10	-	182043	0	182043	60	IVNT	GLGC_HDL_EUR_2013
rs113563886	rs113563886	chr16:67947158	chr16:67913255	C	T	Red blood cell count	EFO_0004586	Astle W	27863252	European	2016	0.03408	0.00556	8.775e-10	+	173480	0	173480	2	IVNT	Astle-W_Blood-Cell-Traits_EUR_2016
rs964184	rs964184	chr11:116648917	chr11:116778201	C	G	Eosinophil count	EFO_0004586	Astle W	27863252	European	2016	0.03209	0.005237	8.88e-10	+	173480	0	173480	2	IVNT	Astle-W_Blood-Cell-Traits_EUR_2016
rs1446585	rs1446585	chr2:136407479	chr2:135649909	G	A	Forced vital capacity	EFO_0004312	Neale B	UKBB	European	2017	0.01446	0.00236	8.999e-10	+	307638	0	307638	1	IVNT	Neale-B_UKBB_EUR_2017
rs1047891	rs1047891	chr2:211540507	chr2:210675783	A	C	HDL cholesterol	EFO_0004612	GLGC	24097068	European	2013	0.027	0.004407	9e-10	+	-	-	-	-	unit decrease	NHGRI-EBI_GWAS_Catalog
rs964184	rs964184	chr11:116648917	chr11:116778201	C	G	Coronary artery disease or large artery stroke	EFO_0005524;EFO_0001645	Dichgans M	24262325	Unspecified	2013	NA	NA	9e-10	NA	-	-	-	-	-	NHGRI-EBI_GWAS_Catalog
rs737337	rs737337	chr19:11347493	chr19:11236817	C	T	HDL cholesterol	NCIT_C61041;NCIT_C105587	GLGC	20686565	Mixed	2010	NA	NA	9.1e-10	NA	100184	-	-	-	-	GRASP
rs116843064	rs116843064	chr19:8429323	chr19:8364439	A	G	Cause of death: epilepsy, unspecified	EFO_0000474	Neale B	UKBB	European	2017	0.01523	0.002484	9.194e-10	+	7637	14	7623	1	risk diff	Neale-B_UKBB_EUR_2017
rs10937241	rs10937241	chr3:185822774	chr3:186104985	G	A	Arm fat percentage left	-	Neale B	UKBB	European	2017	0.01543	0.00252	9.212e-10	+	331198	0	331198	1	IVNT	Neale-B_UKBB_EUR_2017
rs13107325	rs13107325	chr4:103188709	chr4:102267552	T	C	Sleep duration	EFO_0005271	Neale B	UKBB	European	2017	-0.02186	0.003572	9.343e-10	-	335410	0	335410	1	-	Neale-B_UKBB_EUR_2017
rs12740374	rs12740374	chr1:109817590	chr1:109274968	G	T	Medication for pain relief, constipation, heartburn: aspirin	EFO_0007056	Neale B	UKBB	European	2017	0.006217	0.001016	9.531e-10	+	333581	46946	286635	1	risk diff	Neale-B_UKBB_EUR_2017
rs2307111	rs2307111	chr5:75003678	chr5:75707853	T	C	Body mass index in non-smokers	EFO_0004340	GIANT	28443625	Mixed	2017	0.0239	0.0039	9.805e-10	+	167971	0	167971	79	IVNT	GIANT_BMI-Non-smokers_Mixed_2017
rs10750766	rs10750766	chr11:65473798	chr11:65706327	A	C	Vascular or heart problems diagnosed by doctor: none of the above	-	Neale B	UKBB	European	2017	-0.00749	0.001225	9.807e-10	-	336683	236530	100153	1	risk diff	Neale-B_UKBB_EUR_2017
rs13107325	rs13107325	chr4:103188709	chr4:102267552	T	C	Body mass index	EFO_0008002;EFO_0004340	GIANT	28448500	European	2017	0.0698	0.01142	1e-09	+	-	-	-	-	kg/m	NHGRI-EBI_GWAS_Catalog
rs13107325	rs13107325	chr4:103188709	chr4:102267552	T	C	Body mass index in physically active individuals	EFO_0008002;EFO_0004340	GIANT	28448500	European	2017	0.0531	0.008692	1e-09	+	-	-	-	-	kg/m	NHGRI-EBI_GWAS_Catalog
rs3936511	rs3936511	chr5:55860781	chr5:56564954	G	A	Type II diabetes	EFO_0001360	DIAGRAM	28566273	European	2017	0.1	0.016	1e-09	+	159208	26676	132532	18	log OR	DIAGRAM_T2D_EUR_2017
rs964184	rs964184	chr11:116648917	chr11:116778201	C	G	Postprandial triglyceride response to high fat diet meal	EFO_0007684;EFO_0007681	Wojczynski MK	26256467	European	2015	0.3023	0.04948	1e-09	+	-	-	-	-	unit decrease	NHGRI-EBI_GWAS_Catalog
rs4939883	rs4939883	chr18:47167214	chr18:49640844	C	T	Lipid metabolism phenotypes	EFO_0004529	Chasman DI	19936222	European	2009	NA	NA	1e-09	NA	-	-	-	-	-	NHGRI-EBI_GWAS_Catalog
rs174566	rs174566	chr11:61592362	chr11:61824890	A	G	Asthma	EFO_0000270	Neale B	UKBB	European	2017	0.004982	0.0008158	1.018e-09	+	336782	38791	297991	1	risk diff	Neale-B_UKBB_EUR_2017
rs11065987	rs11065987	chr12:112072424	chr12:111634620	A	G	Smoking status: previous	EFO_0006527	Neale B	UKBB	European	2017	-0.007209	0.001181	1.03e-09	-	336024	118419	217605	1	risk diff	Neale-B_UKBB_EUR_2017
rs10773051	rs10773051	chr12:124510391	chr12:124025844	C	T	Arm fat mass left	-	Neale B	UKBB	European	2017	-0.01758	0.00288	1.048e-09	-	331164	0	331164	1	IVNT	Neale-B_UKBB_EUR_2017
rs964184	rs964184	chr11:116648917	chr11:116778201	C	G	Treatment with bezafibrate	EFO_0007056	Neale B	UKBB	European	2017	-0.0006639	0.0001088	1.049e-09	-	337159	309	336850	1	risk diff	Neale-B_UKBB_EUR_2017
rs1042034	rs1042034	chr2:21225281	chr2:21002409	T	C	Total cholesterol	EFO_0004574	Spracklen CN	28334899	East Asian	2017	-0.0692	0.0112	1.09e-09	-	22186	0	22186	13	IVNT	Spracklen-CN_Total-Cholesterol_EAS_2017
rs12624640	rs12624640	chr20:32952125	chr20:34364319	A	G	Hip circumference	EFO_0005093	Neale B	UKBB	European	2017	0.01484	0.002435	1.099e-09	+	336601	0	336601	1	IVNT	Neale-B_UKBB_EUR_2017
rs1047891	rs1047891	chr2:211540507	chr2:210675783	A	C	Systolic blood pressure	EFO_0006335	Neale B	UKBB	European	2017	-0.01612	0.002646	1.104e-09	-	317754	0	317754	1	IVNT	Neale-B_UKBB_EUR_2017
rs635634	rs635634	chr9:136155000	chr9:133279427	T	C	Forced expiratory volume in 1-second	EFO_0004314	Neale B	UKBB	European	2017	-0.01635	0.002684	1.119e-09	-	307638	0	307638	1	IVNT	Neale-B_UKBB_EUR_2017
rs9640171	rs9640171	chr7:150600845	chr7:150903757	A	G	Impedance of arm right	-	Neale B	UKBB	European	2017	0.01167	0.001916	1.132e-09	+	331279	0	331279	1	IVNT	Neale-B_UKBB_EUR_2017
rs10761737	rs10761737	chr10:65052205	chr10:63292445	C	T	Age completed full time education	EFO_0004784	Neale B	UKBB	European	2017	0.015	0.002463	1.136e-09	+	226899	0	226899	1	-	Neale-B_UKBB_EUR_2017
rs2925979	rs2925979	chr16:81534790	chr16:81501185	T	C	Vascular or heart problems diagnosed by doctor: high blood pressure	EFO_0004325	Neale B	UKBB	European	2017	0.007161	0.001177	1.179e-09	+	336683	91033	245650	1	risk diff	Neale-B_UKBB_EUR_2017
rs964184	rs964184	chr11:116648917	chr11:116778201	C	G	Coronary artery disease	EFO_0000378	Waterworth DM	20864672	Mixed	2010	NA	NA	1.2e-09	NA	17243	-	-	-	-	GRASP
rs998584	rs998584	chr6:43757896	chr6:43790159	C	A	Coronary artery disease	EFO_0000378;EFO_0001645	van der Harst P	29212778	Mixed	2018	-0.0332	0.0055	1.214e-09	-	547261	122733	424528	2	log OR	van-der-Harst-P_CAD_Mixed_2018
rs737337	rs737337	chr19:11347493	chr19:11236817	C	T	Total cholesterol	EFO_0004574	Spracklen CN	28334899	East Asian	2017	-0.0714	0.0114	1.22e-09	-	21451	0	21451	13	IVNT	Spracklen-CN_Total-Cholesterol_EAS_2017
rs11065987	rs11065987	chr12:112072424	chr12:111634620	A	G	High density lipoprotein	EFO_0004612	GLGC	24097068	European	2013	0.0222	0.0035	1.225e-09	+	187119	0	187119	60	IVNT	GLGC_HDL_EUR_2013
rs28746832	rs28746832	chr6:32633816	chr6:32666039	G	C	Reticulocyte fraction of red cells	EFO_0004586	Astle W	27863252	European	2016	0.02357	0.00388	1.251e-09	+	173480	0	173480	2	IVNT	Astle-W_Blood-Cell-Traits_EUR_2016
rs4871603	rs4871603	chr8:126480367	chr8:125468125	C	T	Neutrophil percentage of white cells	EFO_0004586	Astle W	27863252	European	2016	-0.02273	0.003743	1.256e-09	-	173480	0	173480	2	IVNT	Astle-W_Blood-Cell-Traits_EUR_2016
rs4939883	rs4939883	chr18:47167214	chr18:49640844	C	T	HDL cholesterol large lipoprotein fraction concentration in fasting sample	EFO_0004612	Chasman DI	19936222	European	2009	NA	NA	1.27e-09	NA	17296	-	-	-	-	GRASP
rs13107325	rs13107325	chr4:103188709	chr4:102267552	T	C	Body mass index adjsuted for physical activity in males	EFO_0004340	GIANT	28448500	Mixed	2017	0.0698	0.0115	1.28e-09	+	79783	0	79783	52	IVNT	GIANT_BMI-adjusted-PA-M_Mixed_2017
rs1471251	rs1471251	chr4:87976359	chr4:87055207	A	T	Hemoglobin concentration	EFO_0004586	Astle W	27863252	European	2016	0.02198	0.003621	1.281e-09	+	173480	0	173480	2	IVNT	Astle-W_Blood-Cell-Traits_EUR_2016
rs35722851	rs35722851	chr7:130434500	chr7:130749741	C	T	Impedance of arm right	-	Neale B	UKBB	European	2017	0.01038	0.001712	1.316e-09	+	331279	0	331279	1	IVNT	Neale-B_UKBB_EUR_2017
rs147627829	rs147627829	chr6:34335088	chr6:34367311	A	G	Mean corpuscular volume	EFO_0004586	Astle W	27863252	European	2016	-0.05189	0.008556	1.323e-09	-	173480	0	173480	2	IVNT	Astle-W_Blood-Cell-Traits_EUR_2016
rs35722851	rs35722851	chr7:130434500	chr7:130749741	C	T	Impedance of arm left	-	Neale B	UKBB	European	2017	0.01042	0.001719	1.325e-09	+	331292	0	331292	1	IVNT	Neale-B_UKBB_EUR_2017
rs2269434	rs2269434	chr11:47360412	chr11:47338861	T	C	Monocyte percentage of white cells	EFO_0004586	Astle W	27863252	European	2016	-0.02271	0.003748	1.366e-09	-	173480	0	173480	2	IVNT	Astle-W_Blood-Cell-Traits_EUR_2016
rs11065987	rs11065987	chr12:112072424	chr12:111634620	A	G	Past tobacco smoking	EFO_0006527	Neale B	UKBB	European	2017	0.01946	0.003215	1.424e-09	+	310749	0	310749	1	-	Neale-B_UKBB_EUR_2017
rs10144023	rs10144023	chr14:75291531	chr14:74824828	C	T	Leg fat percentage left	-	Neale B	UKBB	European	2017	0.009202	0.001521	1.444e-09	+	331278	0	331278	1	IVNT	Neale-B_UKBB_EUR_2017
rs3740688	rs3740688	chr11:47380340	chr11:47358789	G	T	Waist circumference	EFO_0004342	Neale B	UKBB	European	2017	0.01309	0.002163	1.447e-09	+	336639	0	336639	1	IVNT	Neale-B_UKBB_EUR_2017
rs13107325	rs13107325	chr4:103188709	chr4:102267552	T	C	Body mass index in physically active indivdiuals	EFO_0004340	GIANT	28448500	European	2017	0.0531	0.0088	1.46e-09	+	132755	0	132755	57	IVNT	GIANT_BMI-Active_EUR_2017
rs1446585	rs1446585	chr2:136407479	chr2:135649909	G	A	Arm fat percentage right	-	Neale B	UKBB	European	2017	-0.01337	0.002211	1.472e-09	-	331249	0	331249	1	IVNT	Neale-B_UKBB_EUR_2017
rs174566	rs174566	chr11:61592362	chr11:61824890	A	G	White blood cell count	EFO_0004586	Astle W	27863252	European	2016	0.02267	0.00375	1.478e-09	+	173480	0	173480	2	IVNT	Astle-W_Blood-Cell-Traits_EUR_2016
rs11065987	rs11065987	chr12:112072424	chr12:111634620	A	G	Low density lipoprotein	EFO_0004611	GLGC	20686565	Mixed	2010	0.0328	0.0054	1.505e-09	+	95454	0	95454	46	Z-score	GLGC_LDL_Mixed_2010
rs11065987	rs11065987	chr12:112072424	chr12:111634620	A	G	Neutrophil count	EFO_0004586	Astle W	27863252	European	2016	-0.02189	0.003623	1.52e-09	-	173480	0	173480	2	IVNT	Astle-W_Blood-Cell-Traits_EUR_2016
rs34110521	rs34110521	chr18:57780326	chr18:60113094	A	G	Alcohol intake frequency	EFO_0004329	Neale B	UKBB	European	2017	-0.02494	0.004128	1.538e-09	-	336965	0	336965	1	-	Neale-B_UKBB_EUR_2017
rs1365298	rs1365298	chr1:93858289	chr1:93392732	G	A	Comparative height size at age 10	-	Neale B	UKBB	European	2017	-0.01291	0.002137	1.542e-09	-	332021	0	332021	1	-	Neale-B_UKBB_EUR_2017
rs1446585	rs1446585	chr2:136407479	chr2:135649909	G	A	Arm fat mass right	-	Neale B	UKBB	European	2017	-0.01721	0.002849	1.543e-09	-	331226	0	331226	1	IVNT	Neale-B_UKBB_EUR_2017
rs150844304	rs150844304	chr15:43726625	chr15:43434427	A	C	Mean corpuscular hemoglobin	EFO_0004586	Astle W	27863252	European	2016	0.06893	0.01141	1.555e-09	+	173480	0	173480	2	IVNT	Astle-W_Blood-Cell-Traits_EUR_2016
rs11065987	rs11065987	chr12:112072424	chr12:111634620	A	G	Number of self-reported non-cancer illnesses	EFO_0009801	Neale B	UKBB	European	2017	-0.0123	0.002037	1.582e-09	-	337159	0	337159	1	-	Neale-B_UKBB_EUR_2017
rs2642438	rs2642438	chr1:220970028	chr1:220796686	A	G	Low density lipoprotein	EFO_0004611	GLGC	20686565	Mixed	2010	-0.0335	0.0058	1.608e-09	-	95454	0	95454	46	Z-score	GLGC_LDL_Mixed_2010
rs2642438	rs2642438	chr1:220970028	chr1:220796686	A	G	LDL cholesterol	EFO_0004195	GLGC	20686565	Mixed	2010	NA	NA	1.608e-09	NA	100184	-	-	-	-	GRASP
rs9989419	rs9989419	chr16:56985139	chr16:56951227	A	G	HDL cholesterol	NCIT_C61041;NCIT_C105587	Saxena R	17463246	European	2007	NA	NA	1.62e-09	NA	5217	-	-	-	-	GRASP
rs12740374	rs12740374	chr1:109817590	chr1:109274968	G	T	Coronary artery disease	EFO_0000378;EFO_0001645	CARDIoGRAM	21378990	European	2011	0.1033	0.01714	1.64e-09	+	81176	20101	61075	14	log OR	CARDIoGRAM_CHD_EUR_2011
rs4614	rs4614	chr11:118952371	chr11:119081661	G	A	Waist circumference	EFO_0004342	Neale B	UKBB	European	2017	0.0132	0.00219	1.67e-09	+	336639	0	336639	1	IVNT	Neale-B_UKBB_EUR_2017
rs35722851	rs35722851	chr7:130434500	chr7:130749741	C	T	Leg fat percentage left	-	Neale B	UKBB	European	2017	0.009172	0.001522	1.673e-09	+	331278	0	331278	1	IVNT	Neale-B_UKBB_EUR_2017
rs2307111	rs2307111	chr5:75003678	chr5:75707853	T	C	Body mass index adjusted for physical activity	EFO_0004340	GIANT	28448500	Mixed	2017	0.0219	0.0036	1.72e-09	+	195064	0	195064	60	IVNT	GIANT_BMI-adjusted-PA_Mixed_2017
rs55747707	rs55747707	chr7:73037366	chr7:73623036	A	G	Impedance of leg right	-	Neale B	UKBB	European	2017	-0.01644	0.002731	1.749e-09	-	331301	0	331301	1	IVNT	Neale-B_UKBB_EUR_2017
rs1065853	rs1065853	chr19:45413233	chr19:44909976	G	T	LDL cholesterol	EFO_0004195	Wood	23696881	Mixed	2013	NA	NA	1.76e-09	NA	1210	-	-	-	-	GRASP
rs9296128	rs9296128	chr6:34745682	chr6:34777905	A	G	Height	EFO_0004339	Neale B	UKBB	European	2017	0.01121	0.001863	1.767e-09	+	336474	0	336474	1	IVNT	Neale-B_UKBB_EUR_2017
rs1047891	rs1047891	chr2:211540507	chr2:210675783	A	C	Plateletcrit	EFO_0004586	Astle W	27863252	European	2016	-0.0236	0.003921	1.773e-09	-	173480	0	173480	2	IVNT	Astle-W_Blood-Cell-Traits_EUR_2016
rs10144023	rs10144023	chr14:75291531	chr14:74824828	C	T	Worrier or anxious feelings	EFO_0009863	Neale B	UKBB	European	2017	0.007263	0.001208	1.8e-09	+	328717	186559	142158	1	risk diff	Neale-B_UKBB_EUR_2017
rs12740374	rs12740374	chr1:109817590	chr1:109274968	G	T	LDL cholesterol	EFO_0004195	Talmud	19913121	European	2009	NA	NA	1.82e-09	NA	5059	-	-	-	-	GRASP
rs4939883	rs4939883	chr18:47167214	chr18:49640844	C	T	HDL cholesterol mean size lipoprotein fraction concentration in fasting sample	EFO_0004612	Chasman DI	19936222	European	2009	NA	NA	1.85e-09	NA	17296	-	-	-	-	GRASP
rs1534696	rs1534696	chr7:26397239	chr7:26357619	C	A	Waist hip ratio adjusted for physical activity in females	EFO_0007788	GIANT	28448500	Mixed	2017	0.03	0.005	1.88e-09	+	94850	0	94850	48	IVNT	GIANT_WHR-adjusted-PA-F_Mixed_2017
rs7973869	rs7973869	chr12:122874284	chr12:122389737	C	G	Arm fat percentage right	-	Neale B	UKBB	European	2017	0.01283	0.002136	1.886e-09	+	331249	0	331249	1	IVNT	Neale-B_UKBB_EUR_2017
rs10937241	rs10937241	chr3:185822774	chr3:186104985	G	A	Whole body fat mass	-	Neale B	UKBB	European	2017	0.01951	0.003248	1.91e-09	+	330762	0	330762	1	IVNT	Neale-B_UKBB_EUR_2017
rs4871603	rs4871603	chr8:126480367	chr8:125468125	C	T	Total cholesterol	EFO_0004574	Spracklen CN	28334899	East Asian	2017	0.054	0.0089	1.92e-09	+	31982	0	31982	13	IVNT	Spracklen-CN_Total-Cholesterol_EAS_2017
rs67822973	rs67822973	chr7:25816431	chr7:25776811	A	T	Heel bone mineral density	EFO_0009270	Neale B	UKBB	European	2017	0.02363	0.003938	1.962e-09	+	194398	0	194398	1	IVNT	Neale-B_UKBB_EUR_2017
rs11239538	rs11239538	chr10:45994596	chr10:45499148	C	G	Reticulocyte fraction of red cells	EFO_0004586	Astle W	27863252	European	2016	0.0252	0.0042	1.979e-09	+	173480	0	173480	2	IVNT	Astle-W_Blood-Cell-Traits_EUR_2016
rs13107325	rs13107325	chr4:103188709	chr4:102267552	T	C	Body mass index joint analysis main effects and physical activity interaction	EFO_0008002;EFO_0004340	GIANT	28448500	European	2017	NA	NA	2e-09	NA	-	-	-	-	-	NHGRI-EBI_GWAS_Catalog
rs9987289	rs9987289	chr8:9183358	chr8:9325848	A	G	Plasma lactate levels	EFO_0007745	Tin A	26433129	Mixed	2015	0.06	0.01	2e-09	+	-	-	-	-	unit increase	NHGRI-EBI_GWAS_Catalog
rs686030	rs686030	chr9:15304782	chr9:15304784	A	C	Metabolite levels lipoprotein measures	EFO_0004732;EFO_0005664	Kettunen J	27005778	European	2016	0.09	0.01501	2e-09	+	-	-	-	-	unit increase	NHGRI-EBI_GWAS_Catalog
rs11065987	rs11065987	chr12:112072424	chr12:111634620	A	G	LDL cholesterol	EFO_0004611	GLGC	20686565	Mixed	2010	-0.97	0.1617	2e-09	-	-	-	-	-	mg/dL decrease	NHGRI-EBI_GWAS_Catalog
rs11065987	rs11065987	chr12:112072424	chr12:111634620	A	G	Cholesterol ldl	EFO_0004195	GLGC	20686565	Mixed	2010	NA	NA	2e-09	NA	-	-	-	-	-	dbGaP
rs2925979	rs2925979	chr16:81534790	chr16:81501185	T	C	Type 2 diabetes	EFO_0001360	DIAGRAM	28566273	European	2017	0.06766	0.01128	2e-09	+	-	-	-	-	log OR	NHGRI-EBI_GWAS_Catalog
rs9296128	rs9296128	chr6:34745682	chr6:34777905	A	G	Impedance of leg left	-	Neale B	UKBB	European	2017	-0.01434	0.002391	2.017e-09	-	331296	0	331296	1	IVNT	Neale-B_UKBB_EUR_2017
rs11065987	rs11065987	chr12:112072424	chr12:111634620	A	G	Basophil count	EFO_0004586	Astle W	27863252	European	2016	-0.02121	0.003539	2.039e-09	-	173480	0	173480	2	IVNT	Astle-W_Blood-Cell-Traits_EUR_2016
rs17309930	rs17309930	chr11:27748493	chr11:27726946	A	C	Hip circumference	EFO_0005093	GIANT	25673412	Mixed	2015	0.026	0.0044	2.1e-09	+	223270	0	223270	101	IVNT	GIANT_Hip_Mixed_2015
rs3936511	rs3936511	chr5:55860781	chr5:56564954	G	A	Impedance of whole body	-	Neale B	UKBB	European	2017	-0.01409	0.002353	2.111e-09	-	331284	0	331284	1	IVNT	Neale-B_UKBB_EUR_2017
rs72663520	rs72663520	chr1:40003410	chr1:39537738	C	T	Arm fat mass right	-	Neale B	UKBB	European	2017	-0.01696	0.002832	2.121e-09	-	331226	0	331226	1	IVNT	Neale-B_UKBB_EUR_2017
rs686030	rs686030	chr9:15304782	chr9:15304784	A	C	Self-reported cholelithiasis or gall stones	EFO_0004799;EFO_0004210	Neale B	UKBB	European	2017	0.002665	0.0004452	2.148e-09	+	337159	5573	331586	1	risk diff	Neale-B_UKBB_EUR_2017
rs12679749	rs12679749	chr8:116602459	chr8:115590232	C	T	Hemoglobin concentration	EFO_0004586	Astle W	27863252	European	2016	0.0215	0.003591	2.158e-09	+	173480	0	173480	2	IVNT	Astle-W_Blood-Cell-Traits_EUR_2016
rs2925979	rs2925979	chr16:81534790	chr16:81501185	T	C	Treatment with cholesterol lowering medication	EFO_0007056	Neale B	UKBB	European	2017	0.007207	0.001205	2.193e-09	+	180203	22705	157498	1	risk diff	Neale-B_UKBB_EUR_2017
rs1471251	rs1471251	chr4:87976359	chr4:87055207	A	T	Triglycerides	EFO_0004530	GLGC	20686565	Mixed	2010	-0.0282	0.0049	2.199e-09	-	96598	0	96598	46	Z-score	GLGC_TG_Mixed_2010
rs1471251	rs1471251	chr4:87976359	chr4:87055207	A	T	Triglycerides	-	GLGC	20686565	Mixed	2010	NA	NA	2.199e-09	NA	100184	-	-	-	-	GRASP
rs964184	rs964184	chr11:116648917	chr11:116778201	C	G	Coronary artery disease	EFO_0000378;EFO_0001645	van der Harst P	29212778	Mixed	2018	-0.06037	0.0101	2.2e-09	-	296525	34541	261984	1	log OR	van-der-Harst-P_CAD-UKBB_Mixed_2018
rs9989419	rs9989419	chr16:56985139	chr16:56951227	A	G	Lipoproteins hdl	-	Sabatti C	19060910	European	2008	NA	NA	2.208e-09	NA	-	-	-	-	-	dbGaP
rs3936511	rs3936511	chr5:55860781	chr5:56564954	G	A	Reticulocyte count	EFO_0004586	Astle W	27863252	European	2016	0.02712	0.004538	2.286e-09	+	173480	0	173480	2	IVNT	Astle-W_Blood-Cell-Traits_EUR_2016
rs34110521	rs34110521	chr18:57780326	chr18:60113094	A	G	Worrier or anxious feelings	EFO_0009863	Neale B	UKBB	European	2017	0.008372	0.001401	2.301e-09	+	328717	186559	142158	1	risk diff	Neale-B_UKBB_EUR_2017
rs2066714	rs2066714	chr9:107586753	chr9:104824472	T	C	Total cholesterol	EFO_0004574	GLGC	20686565	Mixed	2010	-0.0456	0.0076	2.306e-09	-	100184	0	100184	46	Z-score	GLGC_TC_Mixed_2010
rs11065987	rs11065987	chr12:112072424	chr12:111634620	A	G	Coronary artery disease	EFO_0000378;EFO_0001645	CARDIoGRAMplusC4D	23202125	Mixed	2013	-0.06115	0.01023	2.31e-09	-	194427	63746	130681	48	log OR	CARDIoGRAMplusC4D_CHD_Mixed_2013
rs55747707	rs55747707	chr7:73037366	chr7:73623036	A	G	Sodium in urine	EFO_0009282	Neale B	UKBB	European	2017	-0.01755	0.002939	2.359e-09	-	326831	0	326831	1	IVNT	Neale-B_UKBB_EUR_2017
rs150844304	rs150844304	chr15:43726625	chr15:43434427	A	C	Monocyte percentage of white cells	EFO_0004586	Astle W	27863252	European	2016	0.06867	0.01151	2.393e-09	+	173480	0	173480	2	IVNT	Astle-W_Blood-Cell-Traits_EUR_2016
rs1047891	rs1047891	chr2:211540507	chr2:210675783	A	C	log eGFR creatinine	EFO_0005208	CKDGen	20383146	European	2010	NA	NA	2.4e-09	-	67093	0	67093	20	ml/min/1.73m2	CKDGen_eGFRcrea_EUR_2010
rs7305511	rs7305511	chr12:123498253	chr12:123013706	G	T	Years of educational attainment in females	EFO_0004784	SSGAC	27225129	European	2016	0.022	0.004	2.455e-09	+	181443	0	181443	62	years	SSGAC_EduYears-F_EUR_2016
rs4946954	rs4946954	chr6:109639656	chr6:109318453	C	T	Mean corpuscular volume	EFO_0004526	van der Harst P	23222517	Mixed	2012	NA	NA	2.47e-09	NA	71861	-	-	-	-	GRASP
rs4846914	rs4846914	chr1:230295691	chr1:230159944	A	G	HDL cholesterol	NCIT_C61041;NCIT_C105587	Willer CJ	18193043	European	2008	NA	NA	2.5e-09	NA	8656	-	-	-	-	GRASP
rs11065987	rs11065987	chr12:112072424	chr12:111634620	A	G	Coronary artery disease	EFO_0000378	Ikram MK	21060863	European	2010	NA	NA	2.52e-09	NA	15358	-	-	-	-	GRASP
rs5750673	rs5750673	chr22:39110124	chr22:38714119	A	G	Heel bone mineral density	EFO_0009270	Neale B	UKBB	European	2017	-0.02069	0.003473	2.565e-09	-	194398	0	194398	1	IVNT	Neale-B_UKBB_EUR_2017
rs79953491	rs79953491	chr2:165555539	chr2:164699029	A	G	Mean corpuscular hemoglobin concentration	EFO_0004586	Astle W	27863252	European	2016	0.03182	0.005341	2.566e-09	+	173480	0	173480	2	IVNT	Astle-W_Blood-Cell-Traits_EUR_2016
rs3936511	rs3936511	chr5:55860781	chr5:56564954	G	A	No treatment with medication for cholesterol, blood pressure, diabetes, or take exogenous hormones	EFO_0007056	Neale B	UKBB	European	2017	-0.01168	0.001961	2.567e-09	-	180203	124239	55964	1	risk diff	Neale-B_UKBB_EUR_2017
rs10773051	rs10773051	chr12:124510391	chr12:124025844	C	T	Impedance of arm left	-	Neale B	UKBB	European	2017	-0.01236	0.002076	2.592e-09	-	331292	0	331292	1	IVNT	Neale-B_UKBB_EUR_2017
rs635634	rs635634	chr9:136155000	chr9:133279427	T	C	Impedance of leg right	-	Neale B	UKBB	European	2017	-0.01689	0.002836	2.598e-09	-	331301	0	331301	1	IVNT	Neale-B_UKBB_EUR_2017
rs13107325	rs13107325	chr4:103188709	chr4:102267552	T	C	Body mass index in males greater than 50 years of age	EFO_0004340	GIANT	26426971	European	2015	0.065	0.011	2.6e-09	+	90992	0	90992	114	IVNT	GIANT_BMI-M-GT-50_EUR_2015
rs4939883	rs4939883	chr18:47167214	chr18:49640844	C	T	LDL cholesterol large lipoprotein fraction concentration	EFO_0004195	Chasman DI	19936222	European	2009	NA	NA	2.6e-09	NA	17296	-	-	-	-	GRASP
rs17309930	rs17309930	chr11:27748493	chr11:27726946	A	C	Impedance of arm right	-	Neale B	UKBB	European	2017	-0.01254	0.002105	2.623e-09	-	331279	0	331279	1	IVNT	Neale-B_UKBB_EUR_2017
rs7308864	rs7308864	chr12:109871179	chr12:109433374	A	G	HDL cholesterol	NCIT_C61041;NCIT_C105587	Kathiresan S	19060906	European	2008	NA	NA	2.63e-09	NA	19840	-	-	-	-	GRASP
rs11603827	rs11603827	chr11:68719221	chr11:68951752	C	T	Impedance of leg right	-	Neale B	UKBB	European	2017	0.01439	0.002417	2.631e-09	+	331301	0	331301	1	IVNT	Neale-B_UKBB_EUR_2017
rs113563886	rs113563886	chr16:67947158	chr16:67913255	C	T	Hemoglobin concentration	EFO_0004586	Astle W	27863252	European	2016	0.033	0.005546	2.67e-09	+	173480	0	173480	2	IVNT	Astle-W_Blood-Cell-Traits_EUR_2016
rs7973869	rs7973869	chr12:122874284	chr12:122389737	C	G	Arm fat percentage left	-	Neale B	UKBB	European	2017	0.01265	0.002126	2.68e-09	+	331198	0	331198	1	IVNT	Neale-B_UKBB_EUR_2017
rs10761737	rs10761737	chr10:65052205	chr10:63292445	C	T	Average weekly beer plus cider intake	EFO_0004329	Neale B	UKBB	European	2017	-0.0121	0.002034	2.694e-09	-	241447	0	241447	1	-	Neale-B_UKBB_EUR_2017
rs4939883	rs4939883	chr18:47167214	chr18:49640844	C	T	HDL cholesterol mean size lipoprotein fraction concentration	EFO_0004612	Chasman DI	19936222	European	2009	NA	NA	2.7e-09	NA	17296	-	-	-	-	GRASP
rs1446585	rs1446585	chr2:136407479	chr2:135649909	G	A	Body mass index	EFO_0004340	Neale B	UKBB	European	2017	-0.01711	0.002877	2.707e-09	-	336107	0	336107	1	IVNT	Neale-B_UKBB_EUR_2017
rs13107325	rs13107325	chr4:103188709	chr4:102267552	T	C	Body mass index in males	EFO_0004340	GIANT	25673413	Mixed	2015	0.0525	0.0088	2.719e-09	+	152725	0	152725	106	IVNT	GIANT_BMI-M_Mixed_2015
rs964184	rs964184	chr11:116648917	chr11:116778201	C	G	Treatment with lipitor 10mg tablet	EFO_0007056	Neale B	UKBB	European	2017	-0.001782	0.0002998	2.76e-09	-	337159	2361	334798	1	risk diff	Neale-B_UKBB_EUR_2017
rs1446585	rs1446585	chr2:136407479	chr2:135649909	G	A	Arm fat mass left	-	Neale B	UKBB	European	2017	-0.01694	0.00285	2.771e-09	-	331164	0	331164	1	IVNT	Neale-B_UKBB_EUR_2017
rs13106834	rs13106834	chr4:55501728	chr4:54635561	A	G	White blood cell count	EFO_0004586	Astle W	27863252	European	2016	0.02124	0.003575	2.794e-09	+	173480	0	173480	2	IVNT	Astle-W_Blood-Cell-Traits_EUR_2016
rs1471741	rs1471741	chr3:136328268	chr3:136609426	T	C	Leg fat mass right	-	Neale B	UKBB	European	2017	-0.01315	0.002213	2.833e-09	-	331293	0	331293	1	IVNT	Neale-B_UKBB_EUR_2017
rs11065987	rs11065987	chr12:112072424	chr12:111634620	A	G	Coronary artery disease	EFO_0000378;EFO_0001645	Nelson CP	28714975	Mixed	2017	-0.05399	0.00908	2.85e-09	-	148715	10801	137914	1	log OR	Nelson-CP_CAD_Mixed_2017
rs9989419	rs9989419	chr16:56985139	chr16:56951227	A	G	HDL cholesterol	NCIT_C61041;NCIT_C105587	Middelberg RP	21943158	European	2011	NA	NA	2.9e-09	NA	11683	-	-	-	-	GRASP
rs72663520	rs72663520	chr1:40003410	chr1:39537738	C	T	Mean corpuscular hemoglobin concentration	EFO_0004586	Astle W	27863252	European	2016	0.02448	0.004124	2.909e-09	+	173480	0	173480	2	IVNT	Astle-W_Blood-Cell-Traits_EUR_2016
rs3936511	rs3936511	chr5:55860781	chr5:56564954	G	A	High density lipoprotein	EFO_0004612	GLGC	24097068	European	2013	-0.0308	0.0046	2.959e-09	-	186349	0	186349	60	IVNT	GLGC_HDL_EUR_2013
rs13107325	rs13107325	chr4:103188709	chr4:102267552	T	C	Body mass index	EFO_0004340	GIANT	25673413	Mixed	2015	0.053	0.008935	3e-09	+	-	-	-	-	kg/m2 increase	NHGRI-EBI_GWAS_Catalog
rs737337	rs737337	chr19:11347493	chr19:11236817	C	T	HDL cholesterol	EFO_0004612	GLGC	20686565	Mixed	2010	0.64	0.1079	3e-09	+	-	-	-	-	mg/dL decrease	NHGRI-EBI_GWAS_Catalog
rs737337	rs737337	chr19:11347493	chr19:11236817	C	T	Cholesterol hdl	-	GLGC	20686565	Mixed	2010	NA	NA	3e-09	NA	-	-	-	-	-	dbGaP
rs72836561	rs72836561	chr17:41926126	chr17:43848758	C	T	Eosinophil count	EFO_0004586	Astle W	27863252	European	2016	0.06061	0.01022	3.043e-09	+	173480	0	173480	2	IVNT	Astle-W_Blood-Cell-Traits_EUR_2016
rs635634	rs635634	chr9:136155000	chr9:133279427	T	C	Invasive ovarian cancer	EFO_1001516	Phelan M	28346442	European	2017	0.09884	0.01667	3.077e-09	+	63347	22406	40941	63	log OR	Phelan-M_Invasive-ovarian-cancer_EUR_2017
rs668799	rs668799	chr17:40716235	chr17:42564217	T	C	Waist circumference	EFO_0004342	Neale B	UKBB	European	2017	0.01421	0.002397	3.097e-09	+	336639	0	336639	1	IVNT	Neale-B_UKBB_EUR_2017
rs737337	rs737337	chr19:11347493	chr19:11236817	C	T	High density lipoprotein	EFO_0004612	GLGC	20686565	Mixed	2010	-0.0568	0.0094	3.103e-09	-	99900	0	99900	46	Z-score	GLGC_HDL_Mixed_2010
rs79953491	rs79953491	chr2:165555539	chr2:164699029	A	G	Leg fat percentage left	-	Neale B	UKBB	European	2017	-0.01386	0.002341	3.16e-09	-	331278	0	331278	1	IVNT	Neale-B_UKBB_EUR_2017
rs998584	rs998584	chr6:43757896	chr6:43790159	C	A	Waist hip ratio	EFO_0004343	Heid IM	20935629	European	2010	NA	NA	3.17e-09	NA	72804	0	72804	32	IVNT	GIANT_WHR_EUR_2010
rs998584	rs998584	chr6:43757896	chr6:43790159	C	A	Waist hip ratio	NCIT_C17651	Heid IM	20935629	European	2010	NA	NA	3.17e-09	NA	77167	-	-	-	-	GRASP
rs174566	rs174566	chr11:61592362	chr11:61824890	A	G	Plateletcrit	EFO_0004586	Astle W	27863252	European	2016	-0.02265	0.003826	3.206e-09	-	173480	0	173480	2	IVNT	Astle-W_Blood-Cell-Traits_EUR_2016
rs79953491	rs79953491	chr2:165555539	chr2:164699029	A	G	Reticulocyte count	EFO_0004586	Astle W	27863252	European	2016	0.03278	0.005537	3.219e-09	+	173480	0	173480	2	IVNT	Astle-W_Blood-Cell-Traits_EUR_2016
rs2043085	rs2043085	chr15:58680954	chr15:58388755	T	C	Total cholesterol	EFO_0004574	Spracklen CN	28334899	East Asian	2017	0.0597	0.0101	3.27e-09	+	22186	0	22186	13	IVNT	Spracklen-CN_Total-Cholesterol_EAS_2017
rs72959041	rs72959041	chr6:127454893	chr6:127133748	A	G	Trunk fat percentage	-	Neale B	UKBB	European	2017	-0.03058	0.005168	3.283e-09	-	331113	0	331113	1	IVNT	Neale-B_UKBB_EUR_2017
rs998584	rs998584	chr6:43757896	chr6:43790159	C	A	Waist hip ratio in females	EFO_0004343	GIANT	23754948	European	2013	-0.048	0.0082	3.32e-09	-	40283	0	40283	46	IVNT	GIANT_WHR-F_EUR_2013
rs13107325	rs13107325	chr4:103188709	chr4:102267552	T	C	Waist circumference	EFO_0004342	Neale B	UKBB	European	2017	0.02421	0.004094	3.355e-09	+	336639	0	336639	1	IVNT	Neale-B_UKBB_EUR_2017
rs150844304	rs150844304	chr15:43726625	chr15:43434427	A	C	Hematocrit	EFO_0004586	Astle W	27863252	European	2016	0.06728	0.01138	3.376e-09	+	173480	0	173480	2	IVNT	Astle-W_Blood-Cell-Traits_EUR_2016
rs964184	rs964184	chr11:116648917	chr11:116778201	C	G	Triglycerides	-	Asselbergs	23063622	European	2012	NA	NA	3.48e-09	NA	66240	-	-	-	-	GRASP
rs17309930	rs17309930	chr11:27748493	chr11:27726946	A	C	Hip circumference	EFO_0005093	GIANT	25673412	European	2015	0.026	0.0044	3.5e-09	+	208882	0	208882	101	IVNT	GIANT_Hip_EUR_2015
rs10761737	rs10761737	chr10:65052205	chr10:63292445	C	T	Impedance of whole body	-	Neale B	UKBB	European	2017	0.01111	0.001881	3.548e-09	+	331284	0	331284	1	IVNT	Neale-B_UKBB_EUR_2017
rs2941520	rs2941520	chr17:37903730	chr17:39747477	T	C	Inflammatory bowel disease	EFO_0003767	IBDGC	26192919	European	2015	-0.1136	0.0192	3.548e-09	-	34652	12882	21770	15	log OR	IBDGC_IBD_EUR_2015
rs668799	rs668799	chr17:40716235	chr17:42564217	T	C	Body mass index	EFO_0004340	Neale B	UKBB	European	2017	0.01579	0.002677	3.668e-09	+	336107	0	336107	1	IVNT	Neale-B_UKBB_EUR_2017
rs72663520	rs72663520	chr1:40003410	chr1:39537738	C	T	Pulse rate	EFO_0004326	Neale B	UKBB	European	2017	-0.01756	0.002978	3.678e-09	-	317756	0	317756	1	IVNT	Neale-B_UKBB_EUR_2017
rs4580257	rs4580257	chr17:76403028	chr17:78406947	G	T	High density lipoprotein	EFO_0004612	GLGC	24097068	European	2013	0.0305	0.0049	3.692e-09	+	92820	0	92820	60	IVNT	GLGC_HDL_EUR_2013
rs13107325	rs13107325	chr4:103188709	chr4:102267552	T	C	Types of physical activity in last 4 weeks: strenuous sports	EFO_0008002	Neale B	UKBB	European	2017	-0.00829	0.001406	3.727e-09	-	335599	34693	300906	1	risk diff	Neale-B_UKBB_EUR_2017
rs635634	rs635634	chr9:136155000	chr9:133279427	T	C	Platelet distribution width	EFO_0004586	Astle W	27863252	European	2016	-0.0274	0.004648	3.744e-09	-	173480	0	173480	2	IVNT	Astle-W_Blood-Cell-Traits_EUR_2016
rs11065987	rs11065987	chr12:112072424	chr12:111634620	A	G	No blood clot, bronchitis, emphysema, asthma, rhinitis, eczema or allergy diagnosed by doctor	-	Neale B	UKBB	European	2017	-0.006809	0.001155	3.763e-09	-	336782	228530	108252	1	risk diff	Neale-B_UKBB_EUR_2017
rs964184	rs964184	chr11:116648917	chr11:116778201	C	G	Treatment with rosuvastatin	EFO_0007056	Neale B	UKBB	European	2017	-0.001661	0.0002821	3.89e-09	-	337159	2089	335070	1	risk diff	Neale-B_UKBB_EUR_2017
rs703982	rs703982	chr10:80942721	chr10:79182964	G	A	Type II diabetes	EFO_0001360	DIAGRAM	24509480	Mixed	2014	-0.07696	0.01187	3.9e-09	-	110452	26488	83964	4	log OR	DIAGRAM_T2D_Mixed_2014
rs9987289	rs9987289	chr8:9183358	chr8:9325848	A	G	Granulocyte count	EFO_0004586	Astle W	27863252	European	2016	-0.03647	0.006194	3.918e-09	-	173480	0	173480	2	IVNT	Astle-W_Blood-Cell-Traits_EUR_2016
rs4788202	rs4788202	chr16:29978003	chr16:29966682	C	T	Alcohol intake frequency	EFO_0004329	Neale B	UKBB	European	2017	-0.02099	0.003565	3.955e-09	-	336965	0	336965	1	-	Neale-B_UKBB_EUR_2017
rs7595075	rs7595075	chr2:264019	chr2:264019	A	C	Impedance of arm left	-	Neale B	UKBB	European	2017	0.0106	0.001801	3.971e-09	+	331292	0	331292	1	IVNT	Neale-B_UKBB_EUR_2017
rs13107325	rs13107325	chr4:103188709	chr4:102267552	T	C	BMI adjusted for smoking behaviour	EFO_0004318;EFO_0004340	GIANT	28443625	European	2017	0.0607	0.01032	4e-09	+	-	-	-	-	kg/m	NHGRI-EBI_GWAS_Catalog
rs13107325	rs13107325	chr4:103188709	chr4:102267552	T	C	Body mass index in physically active individuals	EFO_0008002;EFO_0004340	GIANT	28448500	European	2017	0.0508	0.008633	4e-09	+	-	-	-	-	kg/m	NHGRI-EBI_GWAS_Catalog
rs13107325	rs13107325	chr4:103188709	chr4:102267552	T	C	Body mass index adjusted for smoking in males	EFO_0004340	GIANT	28443625	Mixed	2017	0.0607	0.0103	4.055e-09	+	98978	0	98978	72	IVNT	GIANT_BMI-adjusted-Smoking-M_Mixed_2017
rs10750766	rs10750766	chr11:65473798	chr11:65706327	A	C	Vascular or heart problems diagnosed by doctor: high blood pressure	EFO_0004325	Neale B	UKBB	European	2017	0.007018	0.001193	4.062e-09	+	336683	91033	245650	1	risk diff	Neale-B_UKBB_EUR_2017
rs2298632	rs2298632	chr1:23710475	chr1:23383982	T	C	Sum eosinophil basophil counts	EFO_0004586	Astle W	27863252	European	2016	-0.02105	0.00358	4.092e-09	-	173480	0	173480	2	IVNT	Astle-W_Blood-Cell-Traits_EUR_2016
rs10750766	rs10750766	chr11:65473798	chr11:65706327	A	C	Self-reported hypertension	EFO_0000537	Neale B	UKBB	European	2017	0.00692	0.001177	4.113e-09	+	337159	87690	249469	1	risk diff	Neale-B_UKBB_EUR_2017
rs13107325	rs13107325	chr4:103188709	chr4:102267552	T	C	Body mass index in physically active indivdiuals	EFO_0004340	GIANT	28448500	Mixed	2017	0.0508	0.0086	4.17e-09	+	142210	0	142210	60	IVNT	GIANT_BMI-Active_Mixed_2017
rs1399623	rs1399623	chr2:227127672	chr2:226262956	A	C	Type II diabetes	EFO_0001360	DIAGRAM	28566273	European	2017	-0.074	0.013	4.2e-09	-	159208	26676	132532	18	log OR	DIAGRAM_T2D_EUR_2017
rs635634	rs635634	chr9:136155000	chr9:133279427	T	C	Ferritin	EFO_0007901;EFO_0004459	Prins B	28887542	European	2017	-0.11	0.02	4.27e-09	-	9961	0	9961	1	ug/l	Prins-B_Ferritin_EUR_2017
rs3740688	rs3740688	chr11:47380340	chr11:47358789	G	T	Impedance of leg right	-	Neale B	UKBB	European	2017	-0.01298	0.00221	4.291e-09	-	331301	0	331301	1	IVNT	Neale-B_UKBB_EUR_2017
rs1047891	rs1047891	chr2:211540507	chr2:210675783	A	C	Eosinophil percentage of white cells	EFO_0004586	Astle W	27863252	European	2016	0.02241	0.003816	4.292e-09	+	173480	0	173480	2	IVNT	Astle-W_Blood-Cell-Traits_EUR_2016
rs12740374	rs12740374	chr1:109817590	chr1:109274968	G	T	Angina pectoris	EFO_1001375	Neale B	UKBB	European	2017	0.002045	0.0003483	4.315e-09	+	337199	4837	332362	1	risk diff	Neale-B_UKBB_EUR_2017
rs635634	rs635634	chr9:136155000	chr9:133279427	T	C	Vascular or heart problems diagnosed by doctor: high blood pressure	EFO_0004325	Neale B	UKBB	European	2017	-0.008185	0.001394	4.362e-09	-	336683	91033	245650	1	risk diff	Neale-B_UKBB_EUR_2017
rs174566	rs174566	chr11:61592362	chr11:61824890	A	G	Sum eosinophil basophil counts	EFO_0004586	Astle W	27863252	European	2016	0.02192	0.003734	4.362e-09	+	173480	0	173480	2	IVNT	Astle-W_Blood-Cell-Traits_EUR_2016
rs4846914	rs4846914	chr1:230295691	chr1:230159944	A	G	Platelet count	EFO_0004586	Astle W	27863252	European	2016	0.02181	0.003715	4.375e-09	+	173480	0	173480	2	IVNT	Astle-W_Blood-Cell-Traits_EUR_2016
rs13107325	rs13107325	chr4:103188709	chr4:102267552	T	C	Self-reported hypertension	EFO_0000537	Neale B	UKBB	European	2017	-0.0119	0.002028	4.397e-09	-	337159	87690	249469	1	risk diff	Neale-B_UKBB_EUR_2017
rs2792751	rs2792751	chr10:113940329	chr10:112180571	C	T	Low density lipoprotein	EFO_0004611	GLGC	20686565	Mixed	2010	-0.0332	0.0056	4.411e-09	-	95454	0	95454	46	Z-score	GLGC_LDL_Mixed_2010
rs2792751	rs2792751	chr10:113940329	chr10:112180571	C	T	LDL cholesterol	EFO_0004195	GLGC	20686565	Mixed	2010	NA	NA	4.411e-09	NA	100184	-	-	-	-	GRASP
rs17309930	rs17309930	chr11:27748493	chr11:27726946	A	C	Body mass index adjusted for physical activity	EFO_0004340	GIANT	28448500	European	2017	0.0274	0.0047	4.51e-09	+	180335	0	180335	57	IVNT	GIANT_BMI-adjusted-PA_EUR_2017
rs998584	rs998584	chr6:43757896	chr6:43790159	C	A	Waist hip ratio in female non-smokers	EFO_0004343	GIANT	28443625	Mixed	2017	-0.0212	0.0036	4.56e-09	-	81773	0	81773	69	IVNT	GIANT_WHR-Non-smokers-F_Mixed_2017
rs13107325	rs13107325	chr4:103188709	chr4:102267552	T	C	Body mass index	EFO_0004340	GIANT	23754948	European	2013	0.058	0.009899	4.66e-09	+	126058	0	126058	46	IVNT	GIANT_BMI_EUR_2013
rs17138358	rs17138358	chr7:17920253	chr7:17880630	C	G	Arm fat-free mass right	-	Neale B	UKBB	European	2017	0.009072	0.001549	4.682e-09	+	331221	0	331221	1	IVNT	Neale-B_UKBB_EUR_2017
rs2792751	rs2792751	chr10:113940329	chr10:112180571	C	T	Triglycerides	EFO_0004530	GLGC	24097068	European	2013	0.0206	0.0037	4.689e-09	+	167613	0	167613	60	IVNT	GLGC_TG_EUR_2013
rs3740688	rs3740688	chr11:47380340	chr11:47358789	G	T	Leg fat mass right	-	Neale B	UKBB	European	2017	0.01144	0.001953	4.691e-09	+	331293	0	331293	1	IVNT	Neale-B_UKBB_EUR_2017
rs12679749	rs12679749	chr8:116602459	chr8:115590232	C	T	Waist circumference	EFO_0004342	Neale B	UKBB	European	2017	-0.01275	0.002177	4.694e-09	-	336639	0	336639	1	IVNT	Neale-B_UKBB_EUR_2017
rs12740374	rs12740374	chr1:109817590	chr1:109274968	G	T	APOB apolipoprotein B	NCIT_C74734;NCIT_C106032;NCIT_C106030	Talmud	19913121	European	2009	NA	NA	4.7e-09	NA	5059	-	-	-	-	GRASP
rs4614	rs4614	chr11:118952371	chr11:119081661	G	A	Leg fat percentage left	-	Neale B	UKBB	European	2017	0.009056	0.001546	4.713e-09	+	331278	0	331278	1	IVNT	Neale-B_UKBB_EUR_2017
rs10761737	rs10761737	chr10:65052205	chr10:63292445	C	T	Qualifications: A levels or as levels or equivalent	EFO_0004784	Neale B	UKBB	European	2017	0.006494	0.001109	4.721e-09	+	334070	91710	242360	1	risk diff	Neale-B_UKBB_EUR_2017
rs150844304	rs150844304	chr15:43726625	chr15:43434427	A	C	Comparative height size at age 10	-	Neale B	UKBB	European	2017	0.03149	0.005377	4.743e-09	+	332021	0	332021	1	-	Neale-B_UKBB_EUR_2017
rs9987289	rs9987289	chr8:9183358	chr8:9325848	A	G	Sum neutrophil eosinophil counts	EFO_0004586	Astle W	27863252	European	2016	-0.03621	0.006184	4.776e-09	-	173480	0	173480	2	IVNT	Astle-W_Blood-Cell-Traits_EUR_2016
rs3936511	rs3936511	chr5:55860781	chr5:56564954	G	A	Triglycerides	EFO_0004530	GLGC	20686565	Mixed	2010	0.0345	0.0065	4.788e-09	+	96598	0	96598	46	Z-score	GLGC_TG_Mixed_2010
rs3936511	rs3936511	chr5:55860781	chr5:56564954	G	A	Triglycerides	-	GLGC	20686565	Mixed	2010	NA	NA	4.788e-09	NA	100184	-	-	-	-	GRASP
rs2941520	rs2941520	chr17:37903730	chr17:39747477	T	C	Doctor diagnosed asthma	EFO_0000270	Neale B	UKBB	European	2017	0.01035	0.001768	4.793e-09	+	83529	10589	72940	1	risk diff	Neale-B_UKBB_EUR_2017
rs9989419	rs9989419	chr16:56985139	chr16:56951227	A	G	HDL cholesterol	NCIT_C61041;NCIT_C105587	Chambers JC	18454146	Mixed	2008	NA	NA	4.8e-09	NA	2684	-	-	-	-	GRASP
rs12679749	rs12679749	chr8:116602459	chr8:115590232	C	T	Hip circumference	EFO_0005093	Neale B	UKBB	European	2017	-0.01425	0.002434	4.801e-09	-	336601	0	336601	1	IVNT	Neale-B_UKBB_EUR_2017
rs174566	rs174566	chr11:61592362	chr11:61824890	A	G	Reticulocyte count	EFO_0004586	Astle W	27863252	European	2016	-0.02199	0.003759	4.884e-09	-	173480	0	173480	2	IVNT	Astle-W_Blood-Cell-Traits_EUR_2016
rs4871603	rs4871603	chr8:126480367	chr8:125468125	C	T	Lymphocyte percentage of white cells	EFO_0004586	Astle W	27863252	European	2016	0.02186	0.003736	4.915e-09	+	173480	0	173480	2	IVNT	Astle-W_Blood-Cell-Traits_EUR_2016
rs1047891	rs1047891	chr2:211540507	chr2:210675783	A	C	Homocysteine levels	EFO_0004578	Lange LA	20154341	Filipino	2010	0.05	0.008551	5e-09	+	-	-	-	-	increase in logHcy	NHGRI-EBI_GWAS_Catalog
rs1047891	rs1047891	chr2:211540507	chr2:210675783	A	C	Homocysteine	CHEBI_17230;NCIT_C105949	Lange LA	20154341	Filipino	2010	NA	NA	5e-09	NA	-	-	-	-	-	dbGaP
rs635634	rs635634	chr9:136155000	chr9:133279427	T	C	Ischemic stroke	HP_0002140	Traylor M	27997041	European	2016	NA	NA	5e-09	NA	-	-	-	-	Z-score increase	NHGRI-EBI_GWAS_Catalog
rs17138358	rs17138358	chr7:17920253	chr7:17880630	C	G	Arm predicted mass right	-	Neale B	UKBB	European	2017	0.009022	0.001543	5.005e-09	+	331216	0	331216	1	IVNT	Neale-B_UKBB_EUR_2017
rs10937241	rs10937241	chr3:185822774	chr3:186104985	G	A	Leg fat mass right	-	Neale B	UKBB	European	2017	0.01556	0.002662	5.097e-09	+	331293	0	331293	1	IVNT	Neale-B_UKBB_EUR_2017
rs2307111	rs2307111	chr5:75003678	chr5:75707853	T	C	Body mass index adjusted for physical activity	EFO_0004340	GIANT	28448500	European	2017	0.0226	0.0039	5.1e-09	+	175036	0	175036	57	IVNT	GIANT_BMI-adjusted-PA_EUR_2017
rs2307111	rs2307111	chr5:75003678	chr5:75707853	T	C	Body mass index adjusted for smoking	EFO_0004340	GIANT	28443625	European	2017	0.0213	0.0037	5.269e-09	+	186317	0	186317	73	IVNT	GIANT_BMI-adjusted-Smoking_EUR_2017
rs150844304	rs150844304	chr15:43726625	chr15:43434427	A	C	Impedance of leg right	-	Neale B	UKBB	European	2017	-0.04159	0.007126	5.344e-09	-	331301	0	331301	1	IVNT	Neale-B_UKBB_EUR_2017
rs10144023	rs10144023	chr14:75291531	chr14:74824828	C	T	Fed-up feelings	EFO_0009588	Neale B	UKBB	European	2017	0.007053	0.001209	5.4e-09	+	330549	134124	196425	1	risk diff	Neale-B_UKBB_EUR_2017
rs4871603	rs4871603	chr8:126480367	chr8:125468125	C	T	Red blood cell count	EFO_0004586	Astle W	27863252	European	2016	-0.02176	0.003731	5.436e-09	-	173480	0	173480	2	IVNT	Astle-W_Blood-Cell-Traits_EUR_2016
rs1446585	rs1446585	chr2:136407479	chr2:135649909	G	A	Arm fat percentage left	-	Neale B	UKBB	European	2017	-0.01284	0.002201	5.454e-09	-	331198	0	331198	1	IVNT	Neale-B_UKBB_EUR_2017
rs17309930	rs17309930	chr11:27748493	chr11:27726946	A	C	Waist circumference in females	EFO_0004342	GIANT	25673412	Mixed	2015	0.032	0.0054	5.5e-09	+	132508	0	132508	101	IVNT	GIANT_WC-F_Mixed_2015
rs2307111	rs2307111	chr5:75003678	chr5:75707853	T	C	Body mass index males	EFO_0004340	Akiyama M	28892062	East Asian	2017	0.02816	0.00483	5.561e-09	+	90992	0	90992	3	IVNT	Akiyama-M_BMI-M_EAS_2017
rs2256609	rs2256609	chr22:21925017	chr22:21570728	A	G	Hayfever, allergic rhinitis or eczema	EFO_0003956;EFO_0005854;EFO_0000274	Neale B	UKBB	European	2017	-0.007618	0.001307	5.607e-09	-	336782	77891	258891	1	risk diff	Neale-B_UKBB_EUR_2017
rs10144023	rs10144023	chr14:75291531	chr14:74824828	C	T	Nervous feelings	-	Neale B	UKBB	European	2017	0.006098	0.001046	5.627e-09	+	328725	77767	250958	1	risk diff	Neale-B_UKBB_EUR_2017
rs17309930	rs17309930	chr11:27748493	chr11:27726946	A	C	Body mass index adjusted for physical activity	EFO_0004340	GIANT	28448500	Mixed	2017	0.0263	0.0045	5.83e-09	+	200351	0	200351	60	IVNT	GIANT_BMI-adjusted-PA_Mixed_2017
rs13235365	rs13235365	chr7:6456091	chr7:6416460	C	T	Neutrophil percentage of white cells	EFO_0004586	Astle W	27863252	European	2016	0.02336	0.004018	6.081e-09	+	173480	0	173480	2	IVNT	Astle-W_Blood-Cell-Traits_EUR_2016
rs4939883	rs4939883	chr18:47167214	chr18:49640844	C	T	LDL cholesterol mean size lipoprotein fraction concentration in fasting sample	EFO_0004195	Chasman DI	19936222	European	2009	NA	NA	6.1e-09	NA	17296	-	-	-	-	GRASP
rs2269434	rs2269434	chr11:47360412	chr11:47338861	T	C	Forced vital capacity	EFO_0004312	Neale B	UKBB	European	2017	-0.01203	0.002071	6.227e-09	-	307638	0	307638	1	IVNT	Neale-B_UKBB_EUR_2017
rs79953491	rs79953491	chr2:165555539	chr2:164699029	A	G	Leg fat mass right	-	Neale B	UKBB	European	2017	-0.01739	0.002993	6.233e-09	-	331293	0	331293	1	IVNT	Neale-B_UKBB_EUR_2017
rs10773051	rs10773051	chr12:124510391	chr12:124025844	C	T	Arm fat mass right	-	Neale B	UKBB	European	2017	-0.01672	0.00288	6.415e-09	-	331226	0	331226	1	IVNT	Neale-B_UKBB_EUR_2017
rs1990760	rs1990760	chr2:163124051	chr2:162267541	C	T	Type 1 diabetes	EFO_0001359	Barrett JC	19430480	European	2009	NA	NA	6.6e-09	NA	16559	-	-	-	-	GRASP
rs998584	rs998584	chr6:43757896	chr6:43790159	C	A	White blood cell count	EFO_0004586	Astle W	27863252	European	2016	-0.0208	0.003587	6.616e-09	-	173480	0	173480	2	IVNT	Astle-W_Blood-Cell-Traits_EUR_2016
rs964184	rs964184	chr11:116648917	chr11:116778201	C	G	Vitamin E alpha tocopherol	NCIT_C103350;NCIT_C74963	Wood	23696881	Mixed	2013	NA	NA	6.66e-09	NA	1210	-	-	-	-	GRASP
rs174566	rs174566	chr11:61592362	chr11:61824890	A	G	High density lipoprotein	EFO_0004612	GLGC	24097068	European	2013	0.0311	0.005	6.672e-09	+	92741	0	92741	60	IVNT	GLGC_HDL_EUR_2013
rs3936511	rs3936511	chr5:55860781	chr5:56564954	G	A	Waist hip ratio adjusted for physical activity in females	EFO_0007788	GIANT	28448500	Mixed	2017	0.0372	0.0064	6.74e-09	+	95600	0	95600	48	IVNT	GIANT_WHR-adjusted-PA-F_Mixed_2017
rs9296128	rs9296128	chr6:34745682	chr6:34777905	A	G	Impedance of leg right	-	Neale B	UKBB	European	2017	-0.01375	0.002372	6.786e-09	-	331301	0	331301	1	IVNT	Neale-B_UKBB_EUR_2017
rs10937241	rs10937241	chr3:185822774	chr3:186104985	G	A	Arm predicted mass right	-	Neale B	UKBB	European	2017	0.01198	0.002067	6.81e-09	+	331216	0	331216	1	IVNT	Neale-B_UKBB_EUR_2017
rs668799	rs668799	chr17:40716235	chr17:42564217	T	C	Trunk fat mass	EFO_0005409	Neale B	UKBB	European	2017	0.01579	0.002725	6.865e-09	+	331093	0	331093	1	IVNT	Neale-B_UKBB_EUR_2017
rs11239538	rs11239538	chr10:45994596	chr10:45499148	C	G	Red cell distribution width	EFO_0004586	Astle W	27863252	European	2016	0.024	0.004142	6.905e-09	+	173480	0	173480	2	IVNT	Astle-W_Blood-Cell-Traits_EUR_2016
rs13106834	rs13106834	chr4:55501728	chr4:54635561	A	G	Body mass index	EFO_0004340	Neale B	UKBB	European	2017	0.0139	0.0024	6.962e-09	+	336107	0	336107	1	IVNT	Neale-B_UKBB_EUR_2017
rs4614	rs4614	chr11:118952371	chr11:119081661	G	A	Leg fat mass left	-	Neale B	UKBB	European	2017	0.01132	0.001954	6.992e-09	+	331275	0	331275	1	IVNT	Neale-B_UKBB_EUR_2017
rs1990760	rs1990760	chr2:163124051	chr2:162267541	C	T	Type 1 diabetes	EFO_0001359	Barrett JC	19430480	European	2009	NA	NA	7e-09	NA	-	-	-	-	-	NHGRI-EBI_GWAS_Catalog
rs1990760	rs1990760	chr2:163124051	chr2:162267541	C	T	Diabetes mellitus type 1	EFO_0001359;EFO_0000400	Barrett JC	19430480	European	2009	NA	NA	7e-09	NA	-	-	-	-	-	dbGaP
rs998584	rs998584	chr6:43757896	chr6:43790159	C	A	White blood cell count	EFO_0004308	Astle W	27863252	European	2016	-0.0208	0.003593	7e-09	-	-	-	-	-	unit increase	NHGRI-EBI_GWAS_Catalog
rs3740688	rs3740688	chr11:47380340	chr11:47358789	G	T	Leg fat percentage left	-	Neale B	UKBB	European	2017	0.008843	0.001527	7.037e-09	+	331278	0	331278	1	IVNT	Neale-B_UKBB_EUR_2017
rs998584	rs998584	chr6:43757896	chr6:43790159	C	A	Myeloid white cell count	EFO_0004586	Astle W	27863252	European	2016	-0.02084	0.003602	7.175e-09	-	173480	0	173480	2	IVNT	Astle-W_Blood-Cell-Traits_EUR_2016
rs964184	rs964184	chr11:116648917	chr11:116778201	C	G	Metabolic syndrome in subjects without diabetes	-	Kristiansson K	22399527	European	2012	NA	NA	7.23e-09	NA	10564	-	-	-	-	GRASP
rs11065987	rs11065987	chr12:112072424	chr12:111634620	A	G	Long-standing illness, disability or infirmity	-	Neale B	UKBB	European	2017	-0.006769	0.00117	7.254e-09	-	329663	107123	222540	1	risk diff	Neale-B_UKBB_EUR_2017
rs998584	rs998584	chr6:43757896	chr6:43790159	C	A	Arm fat percentage left	-	Neale B	UKBB	European	2017	0.01067	0.001844	7.284e-09	+	331198	0	331198	1	IVNT	Neale-B_UKBB_EUR_2017
rs1471741	rs1471741	chr3:136328268	chr3:136609426	T	C	Leg fat mass left	-	Neale B	UKBB	European	2017	-0.01265	0.002187	7.381e-09	-	331275	0	331275	1	IVNT	Neale-B_UKBB_EUR_2017
rs635634	rs635634	chr9:136155000	chr9:133279427	T	C	Forced vital capacity	EFO_0004312	Neale B	UKBB	European	2017	-0.01471	0.002544	7.49e-09	-	307638	0	307638	1	IVNT	Neale-B_UKBB_EUR_2017
rs1047891	rs1047891	chr2:211540507	chr2:210675783	A	C	Chronic kidney disease	EFO_0003884	CKDGen	26831199	European	2016	0.1	0.018	7.5e-09	+	117165	12385	104780	43	log OR	CKDGen_CKD_EUR_2016
rs72663520	rs72663520	chr1:40003410	chr1:39537738	C	T	Trunk fat mass	EFO_0005409	Neale B	UKBB	European	2017	-0.01682	0.00291	7.538e-09	-	331093	0	331093	1	IVNT	Neale-B_UKBB_EUR_2017
rs34110521	rs34110521	chr18:57780326	chr18:60113094	A	G	Comparative height size at age 10	-	Neale B	UKBB	European	2017	-0.01112	0.001926	7.655e-09	-	332021	0	332021	1	-	Neale-B_UKBB_EUR_2017
rs10761737	rs10761737	chr10:65052205	chr10:63292445	C	T	Body mass index	EFO_0004340	Neale B	UKBB	European	2017	-0.0141	0.002441	7.675e-09	-	336107	0	336107	1	IVNT	Neale-B_UKBB_EUR_2017
rs12740374	rs12740374	chr1:109817590	chr1:109274968	G	T	Treatment with lipitor 10mg tablet	EFO_0007056	Neale B	UKBB	European	2017	0.001412	0.0002445	7.694e-09	+	337159	2361	334798	1	risk diff	Neale-B_UKBB_EUR_2017
rs2941520	rs2941520	chr17:37903730	chr17:39747477	T	C	Forced expiratory volume in 1-second, predicted percentage	EFO_0004314	Neale B	UKBB	European	2017	-0.02673	0.00463	7.792e-09	-	110423	0	110423	1	IVNT	Neale-B_UKBB_EUR_2017
rs635634	rs635634	chr9:136155000	chr9:133279427	T	C	Illnesses of father: heart disease	EFO_0003777	Neale B	UKBB	European	2017	0.009032	0.001565	7.917e-09	+	298237	97385	200852	1	risk diff	Neale-B_UKBB_EUR_2017
rs12740374	rs12740374	chr1:109817590	chr1:109274968	G	T	Self-reported heart attack or myocardial infarction	EFO_0000612	Neale B	UKBB	European	2017	0.002519	0.0004365	7.969e-09	+	337159	7735	329424	1	risk diff	Neale-B_UKBB_EUR_2017
rs1047891	rs1047891	chr2:211540507	chr2:210675783	A	C	Chronic kidney disease	EFO_0003884	CKDGen	26831199	European	2016	0.1044	0.01809	8e-09	+	-	-	-	-	log OR	NHGRI-EBI_GWAS_Catalog
rs635634	rs635634	chr9:136155000	chr9:133279427	T	C	Tonsillectomy	EFO_0007924	Tian C	28928442	European	2017	0.05827	0.0101	8e-09	+	-	-	-	-	log OR	NHGRI-EBI_GWAS_Catalog
rs2256609	rs2256609	chr22:21925017	chr22:21570728	A	G	Crohns disease	EFO_0000384	IBDGC	26192919	European	2015	-0.1637	0.0284	8.015e-09	-	20883	5956	14927	7	log OR	IBDGC_Chrons-Disease_EUR_2015
rs10773051	rs10773051	chr12:124510391	chr12:124025844	C	T	Leg fat percentage right	-	Neale B	UKBB	European	2017	-0.01074	0.001861	8.023e-09	-	331296	0	331296	1	IVNT	Neale-B_UKBB_EUR_2017
rs72836561	rs72836561	chr17:41926126	chr17:43848758	C	T	Sum eosinophil basophil counts	EFO_0004586	Astle W	27863252	European	2016	0.05901	0.01023	8.086e-09	+	173480	0	173480	2	IVNT	Astle-W_Blood-Cell-Traits_EUR_2016
rs2307111	rs2307111	chr5:75003678	chr5:75707853	T	C	Pulse rate	EFO_0004326	Neale B	UKBB	European	2017	-0.01478	0.002563	8.187e-09	-	317756	0	317756	1	IVNT	Neale-B_UKBB_EUR_2017
rs9989419	rs9989419	chr16:56985139	chr16:56951227	A	G	Age-related macular degeneration	EFO_0001365	Fritsche L	23455636	Mixed	2013	NA	NA	8.361e-09	-	58857	7417	51440	15	log OR	Fritsche-L_AMD_Mixed_2013
rs9989419	rs9989419	chr16:56985139	chr16:56951227	A	G	Advanced age related macular degeneration	NCIT_C84391;HP_0007868	Fritsche L	23455636	Mixed	2013	NA	NA	8.361e-09	NA	59494	-	-	-	-	GRASP
rs7134375	rs7134375	chr12:20473758	chr12:20320824	A	C	Pulse rate	EFO_0004326	Neale B	UKBB	European	2017	-0.01456	0.002528	8.383e-09	-	317756	0	317756	1	IVNT	Neale-B_UKBB_EUR_2017
rs12740374	rs12740374	chr1:109817590	chr1:109274968	G	T	Vascular or heart problems diagnosed by doctor: heart attack	EFO_0000612	Neale B	UKBB	European	2017	0.002525	0.0004386	8.566e-09	+	336683	7790	328893	1	risk diff	Neale-B_UKBB_EUR_2017
rs9987289	rs9987289	chr8:9183358	chr8:9325848	A	G	Self-reported high cholesterol	EFO_0008111	Neale B	UKBB	European	2017	-0.007922	0.001376	8.595e-09	-	337159	41296	295863	1	risk diff	Neale-B_UKBB_EUR_2017
rs11603827	rs11603827	chr11:68719221	chr11:68951752	C	T	Whole body water mass	-	Neale B	UKBB	European	2017	-0.009737	0.001692	8.66e-09	-	331315	0	331315	1	IVNT	Neale-B_UKBB_EUR_2017
rs998584	rs998584	chr6:43757896	chr6:43790159	C	A	Arm fat percentage right	-	Neale B	UKBB	European	2017	0.01066	0.001853	8.707e-09	+	331249	0	331249	1	IVNT	Neale-B_UKBB_EUR_2017
rs1365298	rs1365298	chr1:93858289	chr1:93392732	G	A	Height	EFO_0004339	Neale B	UKBB	European	2017	-0.0128	0.002225	8.826e-09	-	336474	0	336474	1	IVNT	Neale-B_UKBB_EUR_2017
rs10761737	rs10761737	chr10:65052205	chr10:63292445	C	T	Usual walking pace	EFO_0008002	Neale B	UKBB	European	2017	0.008671	0.001508	8.841e-09	+	335349	0	335349	1	-	Neale-B_UKBB_EUR_2017
rs1047891	rs1047891	chr2:211540507	chr2:210675783	A	C	Fibrinogen	EFO_0004623	Danik JS	20031577	European	2009	4.84	0.8419	9e-09	+	-	-	-	-	mg/dl decrease	NHGRI-EBI_GWAS_Catalog
rs1047891	rs1047891	chr2:211540507	chr2:210675783	A	C	Fibrinogen	NCIT_C25736	Danik JS	20031577	European	2009	NA	NA	9e-09	NA	-	-	-	-	-	dbGaP
rs635634	rs635634	chr9:136155000	chr9:133279427	T	C	Tonsillectomy	EFO_0007924	Pickrell JK	27182965	European	2016	NA	NA	9e-09	NA	-	-	-	-	-	NHGRI-EBI_GWAS_Catalog
rs964184	rs964184	chr11:116648917	chr11:116778201	C	G	Triglycerides	-	Wood	23696881	Mixed	2013	NA	NA	9.03e-09	NA	1210	-	-	-	-	GRASP
rs7305511	rs7305511	chr12:123498253	chr12:123013706	G	T	Height	EFO_0004339	GIANT	25282103	European	2014	0.018	0.0032	9.1e-09	+	253131	0	253131	79	Z-score	GIANT_Height_EUR_2014
rs964184	rs964184	chr11:116648917	chr11:116778201	C	G	Total cholesterol to HDL cholesterol ratio	NCIT_C80171;NCIT_C120644	Kathiresan S	19060906	European	2008	NA	NA	9.2e-09	NA	19840	-	-	-	-	GRASP
rs4614	rs4614	chr11:118952371	chr11:119081661	G	A	Body fat percentage	EFO_0007800	Neale B	UKBB	European	2017	0.01089	0.001896	9.264e-09	+	331117	0	331117	1	IVNT	Neale-B_UKBB_EUR_2017
rs6902116	rs6902116	chr6:31300286	chr6:31332509	A	G	Schizophrenia	EFO_0000692	PGC	25056061	Mixed	2014	0.0749	0.013	9.294e-09	+	82315	35476	46839	49	log OR	PGC_Schizophrenia_Mixed_2014
rs4871603	rs4871603	chr8:126480367	chr8:125468125	C	T	Adiponectin levels female	EFO_0004502	ADIPOGen	22479202	European	2012	NA	NA	9.34e-09	NA	29374	-	-	-	-	GRASP
rs2307111	rs2307111	chr5:75003678	chr5:75707853	T	C	Snoring	EFO_0008341	Neale B	UKBB	European	2017	-0.007038	0.001226	9.521e-09	-	314449	117812	196637	1	risk diff	Neale-B_UKBB_EUR_2017
rs1047891	rs1047891	chr2:211540507	chr2:210675783	A	C	Pain type experienced in last month: headache	EFO_0003843	Neale B	UKBB	European	2017	0.00598	0.001042	9.612e-09	+	336650	66967	269683	1	risk diff	Neale-B_UKBB_EUR_2017
rs3740688	rs3740688	chr11:47380340	chr11:47358789	G	T	Suffer from nerves	-	Neale B	UKBB	European	2017	-0.005863	0.001022	9.728e-09	-	325248	69352	255896	1	risk diff	Neale-B_UKBB_EUR_2017
rs4871603	rs4871603	chr8:126480367	chr8:125468125	C	T	Treatment with atorvastatin	EFO_0007056	Neale B	UKBB	European	2017	0.002511	0.0004381	9.968e-09	+	337159	10167	326992	1	risk diff	Neale-B_UKBB_EUR_2017
rs1990760	rs1990760	chr2:163124051	chr2:162267541	C	T	Psoriasis	EFO_0000676	Yin X	25903422	Mixed	2015	-1.18	0.2059	1e-08	-	-	-	-	-	log OR	NHGRI-EBI_GWAS_Catalog
rs13107325	rs13107325	chr4:103188709	chr4:102267552	T	C	Body mass index joint analysis main effects and smoking interaction	EFO_0004318;EFO_0004340	GIANT	28443625	European	2017	NA	NA	1e-08	NA	-	-	-	-	-	NHGRI-EBI_GWAS_Catalog
rs13107325	rs13107325	chr4:103188709	chr4:102267552	T	C	Childhood body mass index	EFO_0004340	EGGC	26604143	European	2016	NA	NA	1e-08	NA	-	-	-	-	-	NHGRI-EBI_GWAS_Catalog
rs2307111	rs2307111	chr5:75003678	chr5:75707853	T	C	Comparative body size at age 10	-	Neale B	UKBB	European	2017	0.009763	0.001704	1e-08	+	331693	0	331693	1	-	Neale-B_UKBB_EUR_2017
rs998584	rs998584	chr6:43757896	chr6:43790159	C	A	Triglycerides males	-	GLGC	20686565	Mixed	2010	NA	NA	1e-08	NA	100184	-	-	-	-	GRASP
rs9987289	rs9987289	chr8:9183358	chr8:9325848	A	G	HDL Cholesterol Triglycerides HDLC TG	EFO_0004530;EFO_0004612	Kraja AT	21386085	European	2011	0.25	0.04362	1e-08	+	-	-	-	-	unit increase	NHGRI-EBI_GWAS_Catalog
rs9987289	rs9987289	chr8:9183358	chr8:9325848	A	G	Lipids	HP_0003119	Kraja AT	21386085	European	2011	NA	NA	1e-08	NA	-	-	-	-	-	dbGaP
rs2740488	rs2740488	chr9:107661742	chr9:104899461	C	A	Advanced age related macular degeneration	EFO_1001492;EFO_0001365;EFO_0004683	Fritsche LG	26691988	Mixed	2015	NA	NA	1e-08	NA	-	-	-	-	-	NHGRI-EBI_GWAS_Catalog
rs7134375	rs7134375	chr12:20473758	chr12:20320824	A	C	HDL cholesterol	EFO_0004612	GLGC	24097068	European	2013	0.021	0.003664	1e-08	+	-	-	-	-	unit increase	NHGRI-EBI_GWAS_Catalog
rs11065987	rs11065987	chr12:112072424	chr12:111634620	A	G	Hematocrit	EFO_0004348	van Rooij FJA	28017375	Mixed	2016	NA	NA	1e-08	NA	-	-	-	-	-	NHGRI-EBI_GWAS_Catalog
rs2043085	rs2043085	chr15:58680954	chr15:58388755	T	C	Metabolic syndrome bivariate traits	EFO_0000195	Kraja AT	21386085	European	2011	0.17	0.02966	1e-08	+	-	-	-	-	unit decrease	NHGRI-EBI_GWAS_Catalog
rs2043085	rs2043085	chr15:58680954	chr15:58388755	T	C	Metabolic syndrome x	EFO_0000195	Kraja AT	21386085	European	2011	NA	NA	1e-08	NA	-	-	-	-	-	dbGaP
rs367070	rs367070	chr19:54800500	chr19:54296648	A	G	Total cholesterol	EFO_0004574	GLGC	24097068	European	2013	-0.0368	0.0058	1.019e-08	-	90314	0	90314	60	IVNT	GLGC_TC_EUR_2013
rs4788202	rs4788202	chr16:29978003	chr16:29966682	C	T	Eosinophil percentage of white cells	EFO_0004586	Astle W	27863252	European	2016	0.02046	0.003573	1.026e-08	+	173480	0	173480	2	IVNT	Astle-W_Blood-Cell-Traits_EUR_2016
rs9614077	rs9614077	chr22:30244949	chr22:29848960	C	T	Lymphocyte percentage of white cells	EFO_0004586	Astle W	27863252	European	2016	0.02106	0.003679	1.037e-08	+	173480	0	173480	2	IVNT	Astle-W_Blood-Cell-Traits_EUR_2016
rs7973869	rs7973869	chr12:122874284	chr12:122389737	C	G	Forced vital capacity, best measure	EFO_0004312	Neale B	UKBB	European	2017	0.01432	0.002501	1.04e-08	+	255492	0	255492	1	IVNT	Neale-B_UKBB_EUR_2017
rs7134375	rs7134375	chr12:20473758	chr12:20320824	A	C	High density lipoprotein	EFO_0004612	GLGC	24097068	European	2013	0.0207	0.0035	1.045e-08	+	187088	0	187088	60	IVNT	GLGC_HDL_EUR_2013
rs13107325	rs13107325	chr4:103188709	chr4:102267552	T	C	Pain type experienced in last month: none of the above	EFO_0003843	Neale B	UKBB	European	2017	-0.01304	0.002278	1.051e-08	-	336650	136199	200451	1	risk diff	Neale-B_UKBB_EUR_2017
rs34110521	rs34110521	chr18:57780326	chr18:60113094	A	G	Body mass index males	EFO_0004340	Akiyama M	28892062	East Asian	2017	-0.03665	0.006404	1.052e-08	-	90992	0	90992	3	IVNT	Akiyama-M_BMI-M_EAS_2017
rs4788202	rs4788202	chr16:29978003	chr16:29966682	C	T	Sum eosinophil basophil counts	EFO_0004586	Astle W	27863252	European	2016	0.02049	0.003581	1.058e-08	+	173480	0	173480	2	IVNT	Astle-W_Blood-Cell-Traits_EUR_2016
rs998584	rs998584	chr6:43757896	chr6:43790159	C	A	Hemoglobin concentration	EFO_0004586	Astle W	27863252	European	2016	-0.02031	0.00355	1.06e-08	-	173480	0	173480	2	IVNT	Astle-W_Blood-Cell-Traits_EUR_2016
rs1471741	rs1471741	chr3:136328268	chr3:136609426	T	C	Vascular or heart problems diagnosed by doctor: none of the above	-	Neale B	UKBB	European	2017	0.00723	0.001264	1.074e-08	+	336683	236530	100153	1	risk diff	Neale-B_UKBB_EUR_2017
rs114165349	rs114165349	chr1:27021913	chr1:26695422	C	G	Self-reported gout	EFO_0004274	Neale B	UKBB	European	2017	0.005462	0.0009553	1.084e-08	+	337159	4807	332352	1	risk diff	Neale-B_UKBB_EUR_2017
rs55747707	rs55747707	chr7:73037366	chr7:73623036	A	G	Self-reported gout	EFO_0004274	Neale B	UKBB	European	2017	-0.00204	0.0003568	1.084e-08	-	337159	4807	332352	1	risk diff	Neale-B_UKBB_EUR_2017
rs9987289	rs9987289	chr8:9183358	chr8:9325848	A	G	HDL cholesterol and Triglycerides	NCIT_C121183	Kraja AT	21386085	European	2011	NA	NA	1.1e-08	NA	22161	-	-	-	-	GRASP
rs2229357	rs2229357	chr12:57843711	chr12:57449928	A	G	Coronary artery disease	EFO_0000378;EFO_0001645	van der Harst P	29212778	Mixed	2018	-0.04718	0.008254	1.1e-08	-	296525	34541	261984	1	log OR	van-der-Harst-P_CAD-UKBB_Mixed_2018
rs11065987	rs11065987	chr12:112072424	chr12:111634620	A	G	No treatment with medication for cholesterol, blood pressure, diabetes, or take exogenous hormones	EFO_0007056	Neale B	UKBB	European	2017	0.008939	0.001565	1.113e-08	+	180203	124239	55964	1	risk diff	Neale-B_UKBB_EUR_2017
rs4871603	rs4871603	chr8:126480367	chr8:125468125	C	T	Reticulocyte count	EFO_0004586	Astle W	27863252	European	2016	0.02151	0.003766	1.12e-08	+	173480	0	173480	2	IVNT	Astle-W_Blood-Cell-Traits_EUR_2016
rs2066714	rs2066714	chr9:107586753	chr9:104824472	T	C	Total cholesterol	EFO_0004574	GLGC	24097068	European	2013	-0.0442	0.0076	1.136e-08	-	93811	0	93811	60	IVNT	GLGC_TC_EUR_2013
rs998584	rs998584	chr6:43757896	chr6:43790159	C	A	Sum neutrophil eosinophil counts	EFO_0004586	Astle W	27863252	European	2016	-0.02046	0.003588	1.18e-08	-	173480	0	173480	2	IVNT	Astle-W_Blood-Cell-Traits_EUR_2016
rs2925979	rs2925979	chr16:81534790	chr16:81501185	T	C	Self-reported hypertension	EFO_0000537	Neale B	UKBB	European	2017	0.006622	0.001161	1.18e-08	+	337159	87690	249469	1	risk diff	Neale-B_UKBB_EUR_2017
rs28418580	rs28418580	chr4:89742244	chr4:88821093	C	T	Whole body fat mass	-	Neale B	UKBB	European	2017	0.01364	0.002392	1.184e-08	+	330762	0	330762	1	IVNT	Neale-B_UKBB_EUR_2017
rs13107325	rs13107325	chr4:103188709	chr4:102267552	T	C	Childhood BMI	EFO_0004340	EGGC	26604143	European	2016	0.1022	0.0179	1.194e-08	+	35238	0	35238	20	SDS	EGGC_Childhood-BMI_EUR_2016
rs13107325	rs13107325	chr4:103188709	chr4:102267552	T	C	Qualifications: college or university degree	EFO_0004784	Neale B	UKBB	European	2017	-0.01236	0.002169	1.194e-08	-	334070	106305	227765	1	risk diff	Neale-B_UKBB_EUR_2017
rs12740374	rs12740374	chr1:109817590	chr1:109274968	G	T	APOB apolipoprotein B	NCIT_C74734;NCIT_C106032;NCIT_C106030	Kathiresan S	19060906	European	2008	NA	NA	1.2e-08	NA	19840	-	-	-	-	GRASP
rs2740488	rs2740488	chr9:107661742	chr9:104899461	C	A	Age-related macular degeneration	EFO_0001365	Fritsche LG	26691988	European	2015	NA	NA	1.21e-08	-	33976	16144	17832	26	log OR	Fritsche-L_AMD_EUR_2016
rs11603827	rs11603827	chr11:68719221	chr11:68951752	C	T	Whole body fat-free mass	-	Neale B	UKBB	European	2017	-0.009623	0.001689	1.229e-08	-	331291	0	331291	1	IVNT	Neale-B_UKBB_EUR_2017
rs998584	rs998584	chr6:43757896	chr6:43790159	C	A	Neutrophil count	EFO_0004586	Astle W	27863252	European	2016	-0.02041	0.003584	1.248e-08	-	173480	0	173480	2	IVNT	Astle-W_Blood-Cell-Traits_EUR_2016
rs2070895	rs2070895	chr15:58723939	chr15:58431740	A	G	Hemoglobin concentration	EFO_0004586	Astle W	27863252	European	2016	-0.02446	0.004296	1.248e-08	-	173480	0	173480	2	IVNT	Astle-W_Blood-Cell-Traits_EUR_2016
rs10773051	rs10773051	chr12:124510391	chr12:124025844	C	T	Impedance of arm right	-	Neale B	UKBB	European	2017	-0.01177	0.002067	1.25e-08	-	331279	0	331279	1	IVNT	Neale-B_UKBB_EUR_2017
rs147627829	rs147627829	chr6:34335088	chr6:34367311	A	G	Sitting height	EFO_0004339	Neale B	UKBB	European	2017	0.02624	0.00461	1.253e-08	+	336172	0	336172	1	IVNT	Neale-B_UKBB_EUR_2017
rs2307111	rs2307111	chr5:75003678	chr5:75707853	T	C	Body mass index in physically active indivdiuals	EFO_0004340	GIANT	28448500	Mixed	2017	0.0231	0.0041	1.29e-08	+	148700	0	148700	60	IVNT	GIANT_BMI-Active_Mixed_2017
rs4614	rs4614	chr11:118952371	chr11:119081661	G	A	Leg fat mass right	-	Neale B	UKBB	European	2017	0.01124	0.001977	1.294e-08	+	331293	0	331293	1	IVNT	Neale-B_UKBB_EUR_2017
rs4614	rs4614	chr11:118952371	chr11:119081661	G	A	Leg fat percentage right	-	Neale B	UKBB	European	2017	0.008904	0.001566	1.299e-08	+	331296	0	331296	1	IVNT	Neale-B_UKBB_EUR_2017
rs2043085	rs2043085	chr15:58680954	chr15:58388755	T	C	HDL cholesterol and Fasting blood glucose	-	Kraja AT	21386085	European	2011	NA	NA	1.3e-08	NA	22161	-	-	-	-	GRASP
rs668799	rs668799	chr17:40716235	chr17:42564217	T	C	Body fat percentage	EFO_0007800	Neale B	UKBB	European	2017	0.0118	0.002075	1.314e-08	+	331117	0	331117	1	IVNT	Neale-B_UKBB_EUR_2017
rs10761737	rs10761737	chr10:65052205	chr10:63292445	C	T	Monocyte percentage of white cells	EFO_0004586	Astle W	27863252	European	2016	0.02053	0.003612	1.317e-08	+	173480	0	173480	2	IVNT	Astle-W_Blood-Cell-Traits_EUR_2016
rs199705602	rs199705602	chr6:32606584	chr6:32638807	A	G	Lymphocyte count	EFO_0004586	Astle W	27863252	European	2016	-0.02067	0.003637	1.32e-08	-	173480	0	173480	2	IVNT	Astle-W_Blood-Cell-Traits_EUR_2016
rs174566	rs174566	chr11:61592362	chr11:61824890	A	G	Average weekly champagne plus white wine intake	EFO_0004329	Neale B	UKBB	European	2017	-0.01454	0.002559	1.323e-08	-	240864	0	240864	1	-	Neale-B_UKBB_EUR_2017
rs17138358	rs17138358	chr7:17920253	chr7:17880630	C	G	Arm fat-free mass left	-	Neale B	UKBB	European	2017	0.008978	0.00158	1.332e-08	+	331159	0	331159	1	IVNT	Neale-B_UKBB_EUR_2017
rs12740374	rs12740374	chr1:109817590	chr1:109274968	G	T	HDL cholesterol	NCIT_C61041;NCIT_C105587	Asselbergs	23063622	European	2012	NA	NA	1.35e-08	NA	66240	-	-	-	-	GRASP
rs10937241	rs10937241	chr3:185822774	chr3:186104985	G	A	Arm fat-free mass right	-	Neale B	UKBB	European	2017	0.01178	0.002075	1.354e-08	+	331221	0	331221	1	IVNT	Neale-B_UKBB_EUR_2017
rs998584	rs998584	chr6:43757896	chr6:43790159	C	A	Sum basophil neutrophil counts	EFO_0004586	Astle W	27863252	European	2016	-0.02039	0.00359	1.361e-08	-	173480	0	173480	2	IVNT	Astle-W_Blood-Cell-Traits_EUR_2016
rs998584	rs998584	chr6:43757896	chr6:43790159	C	A	Granulocyte count	EFO_0004586	Astle W	27863252	European	2016	-0.0204	0.003593	1.371e-08	-	173480	0	173480	2	IVNT	Astle-W_Blood-Cell-Traits_EUR_2016
rs668799	rs668799	chr17:40716235	chr17:42564217	T	C	Whole body fat mass	-	Neale B	UKBB	European	2017	0.01499	0.002641	1.384e-08	+	330762	0	330762	1	IVNT	Neale-B_UKBB_EUR_2017
rs7134375	rs7134375	chr12:20473758	chr12:20320824	A	C	HDL cholesterol	NCIT_C61041;NCIT_C105587	GLGC	20686565	Mixed	2010	NA	NA	1.4e-08	NA	100184	-	-	-	-	GRASP
rs2043085	rs2043085	chr15:58680954	chr15:58388755	T	C	Age-related macular degeneration	EFO_0001365	Fritsche L	23455636	Mixed	2013	NA	NA	1.421e-08	-	59083	7537	51546	15	log OR	Fritsche-L_AMD_Mixed_2013
rs2043085	rs2043085	chr15:58680954	chr15:58388755	T	C	Advanced age related macular degeneration	NCIT_C84391;HP_0007868	Fritsche L	23455636	Mixed	2013	NA	NA	1.421e-08	NA	59494	-	-	-	-	GRASP
rs11603827	rs11603827	chr11:68719221	chr11:68951752	C	T	Impedance of whole body	-	Neale B	UKBB	European	2017	0.01155	0.002037	1.447e-08	+	331284	0	331284	1	IVNT	Neale-B_UKBB_EUR_2017
rs737337	rs737337	chr19:11347493	chr19:11236817	C	T	HDL cholesterol	NCIT_C61041;NCIT_C105587	Weissglas Volkov D	23505323	Hispanic	2013	NA	NA	1.47e-08	NA	2240	-	-	-	-	GRASP
rs11603827	rs11603827	chr11:68719221	chr11:68951752	C	T	Basal metabolic rate	EFO_0007777	Neale B	UKBB	European	2017	-0.01003	0.001771	1.486e-08	-	331307	0	331307	1	IVNT	Neale-B_UKBB_EUR_2017
rs635634	rs635634	chr9:136155000	chr9:133279427	T	C	Lymphocyte percentage of white cells	EFO_0004586	Astle W	27863252	European	2016	0.02606	0.004606	1.544e-08	+	173480	0	173480	2	IVNT	Astle-W_Blood-Cell-Traits_EUR_2016
rs141859350	rs141859350	chr16:68138715	chr16:68104812	A	G	Height	EFO_0004339	Neale B	UKBB	European	2017	0.02588	0.004577	1.558e-08	+	336474	0	336474	1	IVNT	Neale-B_UKBB_EUR_2017
rs10773051	rs10773051	chr12:124510391	chr12:124025844	C	T	Leg fat percentage left	-	Neale B	UKBB	European	2017	-0.01039	0.001838	1.578e-08	-	331278	0	331278	1	IVNT	Neale-B_UKBB_EUR_2017
rs1446585	rs1446585	chr2:136407479	chr2:135649909	G	A	Height	EFO_0004339	GIANT	25282103	European	2014	-0.019	0.0034	1.6e-08	-	246182	0	246182	79	Z-score	GIANT_Height_EUR_2014
rs13107325	rs13107325	chr4:103188709	chr4:102267552	T	C	HDL cholesterol	NCIT_C61041;NCIT_C105587	Waterworth DM	20864672	Mixed	2010	NA	NA	1.6e-08	NA	17243	-	-	-	-	GRASP
rs2925979	rs2925979	chr16:81534790	chr16:81501185	T	C	Waist hip ratio in females	EFO_0004343	GIANT	25673412	Mixed	2015	0.026	0.0047	1.6e-08	+	123160	0	123160	101	IVNT	GIANT_WHR-F_Mixed_2015
rs12624640	rs12624640	chr20:32952125	chr20:34364319	A	G	Whole body fat mass	-	Neale B	UKBB	European	2017	0.01356	0.0024	1.614e-08	+	330762	0	330762	1	IVNT	Neale-B_UKBB_EUR_2017
rs1047891	rs1047891	chr2:211540507	chr2:210675783	A	C	Eosinophil percentage of granulocytes	EFO_0004586	Astle W	27863252	European	2016	0.02165	0.003833	1.629e-08	+	173480	0	173480	2	IVNT	Astle-W_Blood-Cell-Traits_EUR_2016
rs2298632	rs2298632	chr1:23710475	chr1:23383982	T	C	Eosinophil count	EFO_0004586	Astle W	27863252	European	2016	-0.02017	0.003576	1.691e-08	-	173480	0	173480	2	IVNT	Astle-W_Blood-Cell-Traits_EUR_2016
rs13107325	rs13107325	chr4:103188709	chr4:102267552	T	C	Vascular or heart problems diagnosed by doctor: high blood pressure	EFO_0004325	Neale B	UKBB	European	2017	-0.0116	0.002056	1.692e-08	-	336683	91033	245650	1	risk diff	Neale-B_UKBB_EUR_2017
rs4788202	rs4788202	chr16:29978003	chr16:29966682	C	T	Nervous feelings	-	Neale B	UKBB	European	2017	0.005914	0.001048	1.696e-08	+	328725	77767	250958	1	risk diff	Neale-B_UKBB_EUR_2017
rs2925979	rs2925979	chr16:81534790	chr16:81501185	T	C	Waist hip ratio adjusted for BMI in females greater than 50 years of age	EFO_0007788	GIANT	26426971	European	2015	0.035	0.0061	1.7e-08	+	71090	0	71090	114	IVNT	GIANT_WHRadjBMI-F-GT-50_EUR_2015
rs635634	rs635634	chr9:136155000	chr9:133279427	T	C	Sum eosinophil basophil counts	EFO_0004586	Astle W	27863252	European	2016	-0.02603	0.004617	1.728e-08	-	173480	0	173480	2	IVNT	Astle-W_Blood-Cell-Traits_EUR_2016
rs72663520	rs72663520	chr1:40003410	chr1:39537738	C	T	Arm fat mass left	-	Neale B	UKBB	European	2017	-0.01596	0.002833	1.755e-08	-	331164	0	331164	1	IVNT	Neale-B_UKBB_EUR_2017
rs4946954	rs4946954	chr6:109639656	chr6:109318453	C	T	Platelet count	EFO_0004586	Astle W	27863252	European	2016	0.02148	0.003812	1.76e-08	+	173480	0	173480	2	IVNT	Astle-W_Blood-Cell-Traits_EUR_2016
rs11239538	rs11239538	chr10:45994596	chr10:45499148	C	G	Reticulocyte count	EFO_0004586	Astle W	27863252	European	2016	0.02367	0.004203	1.77e-08	+	173480	0	173480	2	IVNT	Astle-W_Blood-Cell-Traits_EUR_2016
rs1042034	rs1042034	chr2:21225281	chr2:21002409	T	C	Treatment with cholesterol lowering medication	EFO_0007056	Neale B	UKBB	European	2017	0.007716	0.00137	1.796e-08	+	180203	22705	157498	1	risk diff	Neale-B_UKBB_EUR_2017
rs13071303	rs13071303	chr3:15958203	chr3:15916696	C	T	Waist circumference	EFO_0004342	Neale B	UKBB	European	2017	0.01226	0.002179	1.813e-08	+	336639	0	336639	1	IVNT	Neale-B_UKBB_EUR_2017
rs7595075	rs7595075	chr2:264019	chr2:264019	A	C	Impedance of whole body	-	Neale B	UKBB	European	2017	0.01095	0.001945	1.821e-08	+	331284	0	331284	1	IVNT	Neale-B_UKBB_EUR_2017
rs4939883	rs4939883	chr18:47167214	chr18:49640844	C	T	HDL cholesterol	NCIT_C61041;NCIT_C105587	Ma	20370913	European	2010	NA	NA	1.85e-08	NA	6078	-	-	-	-	GRASP
rs2269434	rs2269434	chr11:47360412	chr11:47338861	T	C	Comparative height size at age 10	-	Neale B	UKBB	European	2017	-0.009786	0.00174	1.864e-08	-	332021	0	332021	1	-	Neale-B_UKBB_EUR_2017
rs4580257	rs4580257	chr17:76403028	chr17:78406947	G	T	High density lipoprotein	EFO_0004612	GLGC	20686565	Mixed	2010	0.0298	0.005	1.869e-08	+	99900	0	99900	46	Z-score	GLGC_HDL_Mixed_2010
rs4580257	rs4580257	chr17:76403028	chr17:78406947	G	T	HDL cholesterol	NCIT_C61041;NCIT_C105587	GLGC	20686565	Mixed	2010	NA	NA	1.869e-08	NA	100184	-	-	-	-	GRASP
rs4939883	rs4939883	chr18:47167214	chr18:49640844	C	T	LDL cholesterol mean size lipoprotein fraction concentration	EFO_0004195	Chasman DI	19936222	European	2009	NA	NA	1.87e-08	NA	17296	-	-	-	-	GRASP
rs55747707	rs55747707	chr7:73037366	chr7:73623036	A	G	Triglycerides	EFO_0004530	Prins B	28887542	European	2017	-0.1	0.02	1.882e-08	-	9961	0	9961	1	IVNT	Prins-B_TG_EUR_2017
rs635634	rs635634	chr9:136155000	chr9:133279427	T	C	Forced expiratory volume in 1-second, best measure	EFO_0004314	Neale B	UKBB	European	2017	-0.01658	0.002948	1.888e-08	-	255492	0	255492	1	IVNT	Neale-B_UKBB_EUR_2017
rs73024215	rs73024215	chr19:33784657	chr19:33293751	C	T	Mean corpuscular hemoglobin	EFO_0004586	Astle W	27863252	European	2016	-0.03898	0.006935	1.896e-08	-	173480	0	173480	2	IVNT	Astle-W_Blood-Cell-Traits_EUR_2016
rs2307111	rs2307111	chr5:75003678	chr5:75707853	T	C	Body mass index in non-smokers	EFO_0004340	GIANT	28443625	European	2017	0.0237	0.0042	1.942e-08	+	142132	0	142132	73	IVNT	GIANT_BMI-Non-smokers_EUR_2017
rs13107325	rs13107325	chr4:103188709	chr4:102267552	T	C	Body mass index joint analysis main effects and physical activity interaction	EFO_0008002;EFO_0004340	GIANT	28448500	European	2017	NA	NA	2e-08	NA	-	-	-	-	-	NHGRI-EBI_GWAS_Catalog
rs17138358	rs17138358	chr7:17920253	chr7:17880630	C	G	HDL cholesterol levels	EFO_0004612	Spracklen CN	28334899	East Asian	2017	0.043	0.007662	2e-08	+	-	-	-	-	unit decrease	NHGRI-EBI_GWAS_Catalog
rs1534696	rs1534696	chr7:26397239	chr7:26357619	C	A	Waist to hip ratio adjusted for body mass index	EFO_0004343;EFO_0004340	GIANT	25673412	Mixed	2015	0.0267	0.004758	2e-08	+	-	-	-	-	unit increase	NHGRI-EBI_GWAS_Catalog
rs635634	rs635634	chr9:136155000	chr9:133279427	T	C	Type 2 diabetes	EFO_0001360	DIAGRAM	28566273	European	2017	0.07696	0.01371	2e-08	+	-	-	-	-	log OR	NHGRI-EBI_GWAS_Catalog
rs964184	rs964184	chr11:116648917	chr11:116778201	C	G	Coronary artery disease	EFO_0000378	GLGC	20686565	Mixed	2010	NA	NA	2e-08	NA	100184	-	-	-	-	GRASP
rs2043085	rs2043085	chr15:58680954	chr15:58388755	T	C	Lipid traits	EFO_0004574	Zhou L	24386095	East Asian	2013	0.012	0.002138	2e-08	+	-	-	-	-	mmol/L increase	NHGRI-EBI_GWAS_Catalog
rs2925979	rs2925979	chr16:81534790	chr16:81501185	T	C	Type 2 diabetes	EFO_0001360	Zhao W	28869590	Mixed	2017	0.04879	0.008694	2e-08	+	-	-	-	-	log OR	NHGRI-EBI_GWAS_Catalog
rs2925979	rs2925979	chr16:81534790	chr16:81501185	T	C	Waist to hip ratio adjusted for BMI joint analysis for main effect and physical activity interaction	EFO_0007788;EFO_0008002	GIANT	28448500	European	2017	NA	NA	2e-08	NA	-	-	-	-	-	NHGRI-EBI_GWAS_Catalog
rs2925979	rs2925979	chr16:81534790	chr16:81501185	T	C	Waist to hip ratio adjusted for body mass index	EFO_0007788;EFO_0008002	GIANT	28448500	European	2017	0.0317	0.005649	2e-08	+	-	-	-	-	unit increase	NHGRI-EBI_GWAS_Catalog
rs4939883	rs4939883	chr18:47167214	chr18:49640844	C	T	Lipid metabolism phenotypes	EFO_0004529	Chasman DI	19936222	European	2009	NA	NA	2e-08	NA	-	-	-	-	-	NHGRI-EBI_GWAS_Catalog
rs10750766	rs10750766	chr11:65473798	chr11:65706327	A	C	Heel bone mineral density right	EFO_0009270	Neale B	UKBB	European	2017	0.02551	0.004549	2.041e-08	+	106251	0	106251	1	IVNT	Neale-B_UKBB_EUR_2017
rs6902116	rs6902116	chr6:31300286	chr6:31332509	A	G	Basophil count	EFO_0004586	Astle W	27863252	European	2016	0.02129	0.003797	2.048e-08	+	173480	0	173480	2	IVNT	Astle-W_Blood-Cell-Traits_EUR_2016
rs2070895	rs2070895	chr15:58723939	chr15:58431740	A	G	HDL cholesterol	NCIT_C61041;NCIT_C105587	Elbers	23236364	Mixed	2012	NA	NA	2.06e-08	NA	9813	-	-	-	-	GRASP
rs559355	rs559355	chr11:75451281	chr11:75740236	T	A	Hematocrit	EFO_0004586	Astle W	27863252	European	2016	0.0271	0.004834	2.067e-08	+	173480	0	173480	2	IVNT	Astle-W_Blood-Cell-Traits_EUR_2016
rs150844304	rs150844304	chr15:43726625	chr15:43434427	A	C	Leg fat-free mass right	-	Neale B	UKBB	European	2017	0.02906	0.005184	2.08e-08	+	331285	0	331285	1	IVNT	Neale-B_UKBB_EUR_2017
rs11065987	rs11065987	chr12:112072424	chr12:111634620	A	G	Hypertension	EFO_0000537	BPExome	27618447	Mixed	2016	NA	NA	2.091e-08	NA	183273	92652	90621	51	log OR	BPExome_Hypertension_Mixed_2016
rs10937241	rs10937241	chr3:185822774	chr3:186104985	G	A	Age at menarche	EFO_0004703	Neale B	UKBB	European	2017	-0.019	0.003391	2.11e-08	-	176008	0	176008	1	-	Neale-B_UKBB_EUR_2017
rs11065987	rs11065987	chr12:112072424	chr12:111634620	A	G	Systolic blood pressure	EFO_0006335	ICBP	21909115	European	2011	NA	NA	2.12e-08	NA	69395	-	-	-	-	GRASP
rs11065987	rs11065987	chr12:112072424	chr12:111634620	A	G	Systolic blood pressure	EFO_0006335	ICBP	21909115	European	2011	NA	NA	2.12e-08	NA	69395	0	69395	29	mmHg	ICBP_SBP_EUR_2011
rs4788202	rs4788202	chr16:29978003	chr16:29966682	C	T	Leg fat percentage right	-	Neale B	UKBB	European	2017	-0.008647	0.001544	2.128e-08	-	331296	0	331296	1	IVNT	Neale-B_UKBB_EUR_2017
rs1042034	rs1042034	chr2:21225281	chr2:21002409	T	C	Low density lipoprotein	EFO_0004611	Spracklen CN	28334899	East Asian	2017	-0.0639	0.0113	2.13e-08	-	22157	0	22157	13	IVNT	Spracklen-CN_LDL_EAS_2017
rs3936511	rs3936511	chr5:55860781	chr5:56564954	G	A	High light scatter percentage of red cells	EFO_0004586	Astle W	27863252	European	2016	0.02537	0.004531	2.154e-08	+	173480	0	173480	2	IVNT	Astle-W_Blood-Cell-Traits_EUR_2016
rs1990760	rs1990760	chr2:163124051	chr2:162267541	C	T	Type 1 diabetes	EFO_0001359	Bradfield JP	21980299	European	2011	NA	NA	2.21e-08	NA	26890	-	-	-	-	GRASP
rs2307111	rs2307111	chr5:75003678	chr5:75707853	T	C	Body mass index in male non-smokers	EFO_0004340	GIANT	28443625	Mixed	2017	0.0302	0.0054	2.249e-08	+	76598	0	76598	72	IVNT	GIANT_BMI-Non-smokers-M_Mixed_2017
rs9987289	rs9987289	chr8:9183358	chr8:9325848	A	G	Myeloid white cell count	EFO_0004586	Astle W	27863252	European	2016	-0.03471	0.006209	2.253e-08	-	173480	0	173480	2	IVNT	Astle-W_Blood-Cell-Traits_EUR_2016
rs1047891	rs1047891	chr2:211540507	chr2:210675783	A	C	White blood cell count	EFO_0004586	Astle W	27863252	European	2016	-0.02147	0.00384	2.255e-08	-	173480	0	173480	2	IVNT	Astle-W_Blood-Cell-Traits_EUR_2016
rs150844304	rs150844304	chr15:43726625	chr15:43434427	A	C	Leg predicted mass right	-	Neale B	UKBB	European	2017	0.02878	0.005151	2.301e-08	+	331285	0	331285	1	IVNT	Neale-B_UKBB_EUR_2017
rs6902116	rs6902116	chr6:31300286	chr6:31332509	A	G	Eosinophil count	EFO_0004586	Astle W	27863252	European	2016	0.02162	0.00387	2.316e-08	+	173480	0	173480	2	IVNT	Astle-W_Blood-Cell-Traits_EUR_2016
rs17138358	rs17138358	chr7:17920253	chr7:17880630	C	G	Whole body fat-free mass	-	Neale B	UKBB	European	2017	0.008775	0.001572	2.355e-08	+	331291	0	331291	1	IVNT	Neale-B_UKBB_EUR_2017
rs11065987	rs11065987	chr12:112072424	chr12:111634620	A	G	Impedance of leg right	-	Neale B	UKBB	European	2017	-0.01245	0.002231	2.385e-08	-	331301	0	331301	1	IVNT	Neale-B_UKBB_EUR_2017
rs4788202	rs4788202	chr16:29978003	chr16:29966682	C	T	Eosinophil percentage of granulocytes	EFO_0004586	Astle W	27863252	European	2016	0.02004	0.00359	2.392e-08	+	173480	0	173480	2	IVNT	Astle-W_Blood-Cell-Traits_EUR_2016
rs13107325	rs13107325	chr4:103188709	chr4:102267552	T	C	Crohns disease	EFO_0000384	IBDGC	26192919	European	2015	0.2216	0.0397	2.4e-08	+	20883	5956	14927	7	log OR	IBDGC_Chrons-Disease_EUR_2015
rs4614	rs4614	chr11:118952371	chr11:119081661	G	A	Whole body fat mass	-	Neale B	UKBB	European	2017	0.01346	0.002413	2.444e-08	+	330762	0	330762	1	IVNT	Neale-B_UKBB_EUR_2017
rs140584594	rs140584594	chr1:110232983	chr1:109690361	A	G	Platelet count	EFO_0004586	Astle W	27863252	European	2016	-0.0255	0.004572	2.447e-08	-	173480	0	173480	2	IVNT	Astle-W_Blood-Cell-Traits_EUR_2016
rs668799	rs668799	chr17:40716235	chr17:42564217	T	C	Trunk fat percentage	-	Neale B	UKBB	European	2017	0.01387	0.002488	2.451e-08	+	331113	0	331113	1	IVNT	Neale-B_UKBB_EUR_2017
rs17138358	rs17138358	chr7:17920253	chr7:17880630	C	G	Whole body water mass	-	Neale B	UKBB	European	2017	0.008777	0.001574	2.457e-08	+	331315	0	331315	1	IVNT	Neale-B_UKBB_EUR_2017
rs17309930	rs17309930	chr11:27748493	chr11:27726946	A	C	Childhood BMI	EFO_0004340	EGGC	26604143	European	2016	0.0529	0.0095	2.474e-08	+	35533	0	35533	20	SDS	EGGC_Childhood-BMI_EUR_2016
rs998584	rs998584	chr6:43757896	chr6:43790159	C	A	Coronary artery disease	EFO_0000378;EFO_0001645	van der Harst P	29212778	Mixed	2018	-0.03907	0.007011	2.5e-08	-	296525	34541	261984	1	log OR	van-der-Harst-P_CAD-UKBB_Mixed_2018
rs11065987	rs11065987	chr12:112072424	chr12:111634620	A	G	Coronary artery disease	EFO_0000378;EFO_0001645	CARDIoGRAMplusC4D	26343387	Mixed	2015	-0.05993	0.01075	2.5e-08	-	184305	60801	123504	48	log OR	CARDIoGRAMplusC4D_CHD_Mixed_2015
rs13106834	rs13106834	chr4:55501728	chr4:54635561	A	G	Monocyte count	EFO_0004586	Astle W	27863252	European	2016	0.01986	0.003565	2.547e-08	+	173480	0	173480	2	IVNT	Astle-W_Blood-Cell-Traits_EUR_2016
rs9987289	rs9987289	chr8:9183358	chr8:9325848	A	G	Lymphocyte percentage of white cells	EFO_0004586	Astle W	27863252	European	2016	0.0342	0.006142	2.571e-08	+	173480	0	173480	2	IVNT	Astle-W_Blood-Cell-Traits_EUR_2016
rs13235365	rs13235365	chr7:6456091	chr7:6416460	C	T	Red cell distribution width	EFO_0004586	Astle W	27863252	European	2016	0.02219	0.003985	2.575e-08	+	173480	0	173480	2	IVNT	Astle-W_Blood-Cell-Traits_EUR_2016
rs11065987	rs11065987	chr12:112072424	chr12:111634620	A	G	Serum urate	EFO_0004531	GUGC	23263486	European	2012	-0.033	0.0057	2.577e-08	-	105087	0	105087	48	mg/dl	GUGC_Urate_EUR_2012
rs11065987	rs11065987	chr12:112072424	chr12:111634620	A	G	Serum urate	NCIT_C64814	GUGC	23263486	European	2012	NA	NA	2.58e-08	NA	69374	-	-	-	-	GRASP
rs15285	rs15285	chr8:19824667	chr8:19967156	T	C	Treatment with simvastatin	EFO_0007056	Neale B	UKBB	European	2017	-0.00475	0.0008536	2.617e-08	-	337159	38492	298667	1	risk diff	Neale-B_UKBB_EUR_2017
rs635634	rs635634	chr9:136155000	chr9:133279427	T	C	Treatment with atorvastatin	EFO_0007056	Neale B	UKBB	European	2017	0.002985	0.0005369	2.697e-08	+	337159	10167	326992	1	risk diff	Neale-B_UKBB_EUR_2017
rs2925979	rs2925979	chr16:81534790	chr16:81501185	T	C	Type II diabetes	EFO_0001360	DIAGRAM	28566273	European	2017	0.074	0.013	2.7e-08	+	159208	26676	132532	18	log OR	DIAGRAM_T2D_EUR_2017
rs10761737	rs10761737	chr10:65052205	chr10:63292445	C	T	Years of educational attainment in males	EFO_0004784	SSGAC	27225129	European	2016	0.021	0.004	2.731e-08	+	147474	0	147474	6	years	SSGAC_EduYears-M_EUR_2016
rs174566	rs174566	chr11:61592362	chr11:61824890	A	G	Hair or balding pattern: pattern 4	EFO_0007822	Neale B	UKBB	European	2017	0.008093	0.001457	2.804e-08	+	154988	28389	126599	1	risk diff	Neale-B_UKBB_EUR_2017
rs2307111	rs2307111	chr5:75003678	chr5:75707853	T	C	Sitting height	EFO_0004339	Neale B	UKBB	European	2017	0.01068	0.001924	2.86e-08	+	336172	0	336172	1	IVNT	Neale-B_UKBB_EUR_2017
rs3936511	rs3936511	chr5:55860781	chr5:56564954	G	A	Self-reported diabetes	EFO_0000400	Neale B	UKBB	European	2017	0.003327	0.0005995	2.868e-08	+	337159	13243	323916	1	risk diff	Neale-B_UKBB_EUR_2017
rs17138358	rs17138358	chr7:17920253	chr7:17880630	C	G	High density lipoprotein	EFO_0004612	Spracklen CN	28334899	East Asian	2017	-0.042	0.0077	2.89e-08	-	34324	0	34324	13	IVNT	Spracklen-CN_HDL_EAS_2017
rs12624640	rs12624640	chr20:32952125	chr20:34364319	A	G	Trunk fat mass	EFO_0005409	Neale B	UKBB	European	2017	0.01372	0.002476	2.991e-08	+	331093	0	331093	1	IVNT	Neale-B_UKBB_EUR_2017
rs998584	rs998584	chr6:43757896	chr6:43790159	C	A	Adiponectin levels	EFO_0004502	ADIPOGen	22479202	European	2012	0.03	0.005414	3e-08	+	-	-	-	-	unit increase	NHGRI-EBI_GWAS_Catalog
rs998584	rs998584	chr6:43757896	chr6:43790159	C	A	Adiponectin	NCIT_C94786;CHEBI_81572;NCIT_C74839;NCIT_C94785	ADIPOGen	22479202	European	2012	NA	NA	3e-08	NA	-	-	-	-	-	dbGaP
rs2740488	rs2740488	chr9:107661742	chr9:104899461	C	A	HDL cholesterol	EFO_0004612	Nagy R	28270201	European	2017	0.06913	0.01248	3e-08	+	-	-	-	-	mg/dl decrease	NHGRI-EBI_GWAS_Catalog
rs11065987	rs11065987	chr12:112072424	chr12:111634620	A	G	Primary biliary cirrhosis	-	Cordell HJ	26394269	European	2015	-0.1744	0.03146	3e-08	-	-	-	-	-	log OR	NHGRI-EBI_GWAS_Catalog
rs2307111	rs2307111	chr5:75003678	chr5:75707853	T	C	Body mass index in physically active indivdiuals	EFO_0004340	GIANT	28448500	European	2017	0.0233	0.0042	3.13e-08	+	136714	0	136714	57	IVNT	GIANT_BMI-Active_EUR_2017
rs7305511	rs7305511	chr12:123498253	chr12:123013706	G	T	Lymphocyte count	EFO_0004586	Astle W	27863252	European	2016	0.02198	0.003972	3.147e-08	+	173480	0	173480	2	IVNT	Astle-W_Blood-Cell-Traits_EUR_2016
rs11065987	rs11065987	chr12:112072424	chr12:111634620	A	G	Body mass index adjusted for smoking	EFO_0004340	GIANT	28443625	Mixed	2017	0.0193	0.0035	3.218e-08	+	234338	0	234338	79	IVNT	GIANT_BMI-adjusted-Smoking_Mixed_2017
rs998584	rs998584	chr6:43757896	chr6:43790159	C	A	Adiponectin levels	EFO_0004502	ADIPOGen	22479202	European	2012	NA	NA	3.25e-08	NA	29374	-	-	-	-	GRASP
rs1047891	rs1047891	chr2:211540507	chr2:210675783	A	C	Hip circumference	EFO_0005093	Neale B	UKBB	European	2017	0.01429	0.002587	3.278e-08	+	336601	0	336601	1	IVNT	Neale-B_UKBB_EUR_2017
rs13106834	rs13106834	chr4:55501728	chr4:54635561	A	G	Impedance of whole body	-	Neale B	UKBB	European	2017	-0.01022	0.00185	3.292e-08	-	331284	0	331284	1	IVNT	Neale-B_UKBB_EUR_2017
rs2307111	rs2307111	chr5:75003678	chr5:75707853	T	C	Obesity class 1	EFO_0001073	GIANT	23563607	European	2013	0.069	0.013	3.3e-08	+	98488	32799	65689	51	log OR	GIANT_Obesity-C1_EUR_2013
rs62112763	rs62112763	chr19:7220013	chr19:7220002	C	G	Self-reported hypothyroidism or myxoedema	EFO_0004705;EFO_1001055	Neale B	UKBB	European	2017	-0.002897	0.0005245	3.317e-08	-	337159	16376	320783	1	risk diff	Neale-B_UKBB_EUR_2017
rs964184	rs964184	chr11:116648917	chr11:116778201	C	G	Plateletcrit	EFO_0004586	Astle W	27863252	European	2016	0.02969	0.005375	3.32e-08	+	173480	0	173480	2	IVNT	Astle-W_Blood-Cell-Traits_EUR_2016
rs150844304	rs150844304	chr15:43726625	chr15:43434427	A	C	Red cell distribution width	EFO_0004586	Astle W	27863252	European	2016	-0.06302	0.01141	3.323e-08	-	173480	0	173480	2	IVNT	Astle-W_Blood-Cell-Traits_EUR_2016
rs17138358	rs17138358	chr7:17920253	chr7:17880630	C	G	Arm predicted mass left	-	Neale B	UKBB	European	2017	0.008693	0.001574	3.344e-08	+	331146	0	331146	1	IVNT	Neale-B_UKBB_EUR_2017
rs113563886	rs113563886	chr16:67947158	chr16:67913255	C	T	Hematocrit	EFO_0004586	Astle W	27863252	European	2016	0.03048	0.005521	3.385e-08	+	173480	0	173480	2	IVNT	Astle-W_Blood-Cell-Traits_EUR_2016
rs11065987	rs11065987	chr12:112072424	chr12:111634620	A	G	Mean time to correctly identify matches	-	Neale B	UKBB	European	2017	-0.01345	0.002437	3.425e-08	-	335139	0	335139	1	IVNT	Neale-B_UKBB_EUR_2017
rs998584	rs998584	chr6:43757896	chr6:43790159	C	A	Self-reported high cholesterol	EFO_0008111	Neale B	UKBB	European	2017	-0.004405	0.0007986	3.476e-08	-	337159	41296	295863	1	risk diff	Neale-B_UKBB_EUR_2017
rs114165349	rs114165349	chr1:27021913	chr1:26695422	C	G	Height	EFO_0004339	Neale B	UKBB	European	2017	0.03165	0.005743	3.583e-08	+	336474	0	336474	1	IVNT	Neale-B_UKBB_EUR_2017
rs635634	rs635634	chr9:136155000	chr9:133279427	T	C	Sitting height	EFO_0004339	Neale B	UKBB	European	2017	-0.01335	0.002423	3.634e-08	-	336172	0	336172	1	IVNT	Neale-B_UKBB_EUR_2017
rs12679749	rs12679749	chr8:116602459	chr8:115590232	C	T	Leg fat mass right	-	Neale B	UKBB	European	2017	-0.01083	0.001966	3.657e-08	-	331293	0	331293	1	IVNT	Neale-B_UKBB_EUR_2017
rs12624640	rs12624640	chr20:32952125	chr20:34364319	A	G	Height	EFO_0004339	GIANT	23754948	European	2013	0.02293	0.004165	3.665e-08	+	133194	0	133194	46	Z-score	GIANT_Height_EUR_2013
rs9987289	rs9987289	chr8:9183358	chr8:9325848	A	G	HDL cholesterol and Waist circumference	-	Kraja AT	21386085	European	2011	NA	NA	3.7e-08	NA	22161	-	-	-	-	GRASP
rs72959041	rs72959041	chr6:127454893	chr6:127133748	A	G	Waist circumference	EFO_0004342	Neale B	UKBB	European	2017	0.02743	0.004983	3.716e-08	+	336639	0	336639	1	IVNT	Neale-B_UKBB_EUR_2017
rs3936511	rs3936511	chr5:55860781	chr5:56564954	G	A	Coronary artery disease	EFO_0000378;EFO_0001645	van der Harst P	29212778	Mixed	2018	0.0366	0.0067	3.737e-08	+	547261	122733	424528	2	log OR	van-der-Harst-P_CAD_Mixed_2018
rs3936511	rs3936511	chr5:55860781	chr5:56564954	G	A	Waist circumference adjusted for physical activity	EFO_0007789	GIANT	28448500	European	2017	0.0273	0.005	3.78e-08	+	167126	0	167126	55	IVNT	GIANT_Waist-adjusted-PA_EUR_2017
rs7134375	rs7134375	chr12:20473758	chr12:20320824	A	C	High density lipoprotein	EFO_0004612	GLGC	20686565	Mixed	2010	0.0273	0.0051	3.841e-08	+	99900	0	99900	46	Z-score	GLGC_HDL_Mixed_2010
rs72959041	rs72959041	chr6:127454893	chr6:127133748	A	G	Hemoglobin concentration	EFO_0004586	Astle W	27863252	European	2016	0.04488	0.008165	3.871e-08	+	173480	0	173480	2	IVNT	Astle-W_Blood-Cell-Traits_EUR_2016
rs2941520	rs2941520	chr17:37903730	chr17:39747477	T	C	Basophil count	EFO_0004586	Astle W	27863252	European	2016	0.02093	0.003808	3.902e-08	+	173480	0	173480	2	IVNT	Astle-W_Blood-Cell-Traits_EUR_2016
rs4846914	rs4846914	chr1:230295691	chr1:230159944	A	G	HDL cholesterol	NCIT_C61041;NCIT_C105587	Kathiresan S	19060906	European	2008	NA	NA	3.91e-08	NA	19840	-	-	-	-	GRASP
rs4846914	rs4846914	chr1:230295691	chr1:230159944	A	G	Triglycerides	-	Asselbergs	23063622	European	2012	NA	NA	3.96e-08	NA	66240	-	-	-	-	GRASP
rs17309930	rs17309930	chr11:27748493	chr11:27726946	A	C	Body mass index adjusted for smoking in females	EFO_0004340	GIANT	28443625	Mixed	2017	0.03	0.0055	3.977e-08	+	135774	0	135774	73	IVNT	GIANT_BMI-adjusted-Smoking-F_Mixed_2017
rs4846914	rs4846914	chr1:230295691	chr1:230159944	A	G	HDL cholesterol	EFO_0004612	Kathiresan S	19060906	European	2008	-0.05	0.009106	4e-08	-	-	-	-	-	SD decrease	NHGRI-EBI_GWAS_Catalog
rs4846914	rs4846914	chr1:230295691	chr1:230159944	A	G	Cholesterol hdl	-	Kathiresan S	19060906	European	2008	NA	NA	4e-08	NA	-	-	-	-	-	dbGaP
rs1990760	rs1990760	chr2:163124051	chr2:162267541	C	T	Systemic lupus erythematosus	EFO_0002690	Bentham J	26502338	European	2015	-0.1398	0.02545	4e-08	-	-	-	-	-	log OR	NHGRI-EBI_GWAS_Catalog
rs3936511	rs3936511	chr5:55860781	chr5:56564954	G	A	Coronary artery disease	EFO_0000378	van der Harst P	29212778	Mixed	2018	-0.0366	0.006666	4e-08	-	-	-	-	-	unit decrease	NHGRI-EBI_GWAS_Catalog
rs9987289	rs9987289	chr8:9183358	chr8:9325848	A	G	Metabolic syndrome bivariate traits	EFO_0000195	Kraja AT	21386085	European	2011	0.24	0.04371	4e-08	+	-	-	-	-	unit increase	NHGRI-EBI_GWAS_Catalog
rs9987289	rs9987289	chr8:9183358	chr8:9325848	A	G	Metabolic syndrome x	EFO_0000195	Kraja AT	21386085	European	2011	NA	NA	4e-08	NA	-	-	-	-	-	dbGaP
rs7134375	rs7134375	chr12:20473758	chr12:20320824	A	C	HDL cholesterol	EFO_0004612	GLGC	20686565	Mixed	2010	0.4	0.07285	4e-08	+	-	-	-	-	mg/dL increase	NHGRI-EBI_GWAS_Catalog
rs7134375	rs7134375	chr12:20473758	chr12:20320824	A	C	Cholesterol hdl	-	GLGC	20686565	Mixed	2010	NA	NA	4e-08	NA	-	-	-	-	-	dbGaP
rs3936511	rs3936511	chr5:55860781	chr5:56564954	G	A	Vascular or heart problems diagnosed by doctor: none of the above	-	Neale B	UKBB	European	2017	-0.007726	0.001409	4.147e-08	-	336683	236530	100153	1	risk diff	Neale-B_UKBB_EUR_2017
rs11065987	rs11065987	chr12:112072424	chr12:111634620	A	G	Red blood cell count RBC	EFO_0004305	van der Harst P	23222517	Mixed	2012	NA	NA	4.21e-08	NA	71861	-	-	-	-	GRASP
rs11065987	rs11065987	chr12:112072424	chr12:111634620	A	G	Height	EFO_0004339	Neale B	UKBB	European	2017	0.009605	0.001753	4.243e-08	+	336474	0	336474	1	IVNT	Neale-B_UKBB_EUR_2017
rs55747707	rs55747707	chr7:73037366	chr7:73623036	A	G	Impedance of leg left	-	Neale B	UKBB	European	2017	-0.01508	0.002752	4.259e-08	-	331296	0	331296	1	IVNT	Neale-B_UKBB_EUR_2017
rs7305511	rs7305511	chr12:123498253	chr12:123013706	G	T	Time spent watching television	-	Neale B	UKBB	European	2017	-0.01131	0.002065	4.314e-08	-	319740	0	319740	1	-	Neale-B_UKBB_EUR_2017
rs7305511	rs7305511	chr12:123498253	chr12:123013706	G	T	Qualifications: none	EFO_0004784	Neale B	UKBB	European	2017	-0.005585	0.00102	4.338e-08	-	334070	57567	276503	1	risk diff	Neale-B_UKBB_EUR_2017
rs79953491	rs79953491	chr2:165555539	chr2:164699029	A	G	Leg fat mass left	-	Neale B	UKBB	European	2017	-0.0162	0.002958	4.349e-08	-	331275	0	331275	1	IVNT	Neale-B_UKBB_EUR_2017
[truncated: 18 more rows]

## Sheet: T2
Table 2. Secondary trait associations of alkaline phosphatase SNPs
snp	rsid	hg19_coordinates	hg38_coordinates	a1	a2	trait	efo	study	pmid	ancestry	year	beta	se	p	direction	n	n_cases	n_controls	n_studies	unit	dataset
rs1408272	rs1408272	chr6:25842951	chr6:25842723	T	G	Mean corpuscular hemoglobin	EFO_0004586	Astle W	27863252	European	2016	-0.2989	0.006544	0	-	173480	0	173480	2	IVNT	Astle-W_Blood-Cell-Traits_EUR_2016
rs1408272	rs1408272	chr6:25842951	chr6:25842723	T	G	Disorders of mineral metabolism	EFO_0009556	Neale B	UKBB	European	2017	-0.006549	0.000153	0	-	337199	390	336809	1	risk diff	Neale-B_UKBB_EUR_2017
rs174547	rs174547	chr11:61570783	chr11:61803311	C	T	Arachidonic acid 20:4n6	EFO_0005110	Guan W	24823311	European	2014	-1.691	0.0253	0	-	8631	0	8631	5	%	CHARGE_Arachidonic-acid_EUR_2014
rs174547	rs174547	chr11:61570783	chr11:61803311	C	T	Plasma omega 6 polyunsaturated fatty acid levels arachidonic acid	EFO_0005680	Guan W	24823311	European	2014	1.69	NA	0	+	-	-	-	-	unit decrease	NHGRI-EBI_GWAS_Catalog
rs1408272	rs1408272	chr6:25842951	chr6:25842723	T	G	Mean corpuscular volume	EFO_0004586	Astle W	27863252	European	2016	-0.2423	0.006524	5.53e-302	-	173480	0	173480	2	IVNT	Astle-W_Blood-Cell-Traits_EUR_2016
rs174547	rs174547	chr11:61570783	chr11:61803311	C	T	Linoleic acid 18:2n6	EFO_0005110	Guan W	24823311	European	2014	1.474	0.0417	4.98e-274	+	8631	0	8631	5	%	CHARGE_Linoleic-acid_EUR_2014
rs174547	rs174547	chr11:61570783	chr11:61803311	C	T	Lipid metabolism phenotypes	EFO_0004529	Kettunen J	22286219	European	2012	NA	NA	8e-262	NA	-	-	-	-	-	NHGRI-EBI_GWAS_Catalog
rs174547	rs174547	chr11:61570783	chr11:61803311	C	T	Lipid metabolism	HP_0003119	Kettunen J	22286219	European	2012	NA	NA	8e-262	NA	-	-	-	-	-	dbGaP
rs1260326	rs1260326	chr2:27730940	chr2:27508073	C	T	Triglyceride levels	EFO_0004530	Spracklen CN	28334899	East Asian	2017	-0.115	0.003384	4e-253	-	-	-	-	-	unit increase	NHGRI-EBI_GWAS_Catalog
rs1260326	rs1260326	chr2:27730940	chr2:27508073	C	T	Triglycerides	EFO_0004530	GLGC	24097068	European	2013	-0.115	0.00348	2e-239	-	-	-	-	-	mg/dL increase	NHGRI-EBI_GWAS_Catalog
rs1260326	rs1260326	chr2:27730940	chr2:27508073	C	T	Triglycerides	EFO_0004530	GLGC	24097068	European	2013	-0.1148	0.0034	2.29e-239	-	177765	0	177765	60	IVNT	GLGC_TG_EUR_2013
rs9414801	rs9414801	chr10:65149089	chr10:63389329	A	G	Mean platelet volume	EFO_0004586	Astle W	27863252	European	2016	0.111	0.003632	4.91e-205	+	173480	0	173480	2	IVNT	Astle-W_Blood-Cell-Traits_EUR_2016
rs1408272	rs1408272	chr6:25842951	chr6:25842723	T	G	Red cell distribution width	EFO_0004586	Astle W	27863252	European	2016	0.192	0.006555	1.12e-188	+	173480	0	173480	2	IVNT	Astle-W_Blood-Cell-Traits_EUR_2016
rs1408272	rs1408272	chr6:25842951	chr6:25842723	T	G	Mean corpuscular hemoglobin concentration	EFO_0004586	Astle W	27863252	European	2016	-0.1846	0.006418	4.83e-182	-	173480	0	173480	2	IVNT	Astle-W_Blood-Cell-Traits_EUR_2016
rs174547	rs174547	chr11:61570783	chr11:61803311	C	T	Metabolite levels	EFO_0004725	Illig T	20037589	European	2009	36.3	1.273	7e-179	+	-	-	-	-	% variance explained	NHGRI-EBI_GWAS_Catalog
rs174547	rs174547	chr11:61570783	chr11:61803311	C	T	Electrocardiography	EFO_0004327	Illig T	20037589	European	2009	NA	NA	7e-179	NA	-	-	-	-	-	dbGaP
rs174547	rs174547	chr11:61570783	chr11:61803311	C	T	Glycerophospholipid levels	EFO_0007630;EFO_0005664	Draisma H	26068415	European	2015	-0.1652	0.00585	2e-175	-	-	-	-	-	unit increase	NHGRI-EBI_GWAS_Catalog
rs174547	rs174547	chr11:61570783	chr11:61803311	C	T	Glycerophospholipid levels	EFO_0007630;EFO_0005664	Draisma H	26068415	European	2015	-0.1408	0.00504	9e-172	-	-	-	-	-	unit increase	NHGRI-EBI_GWAS_Catalog
rs1391373	rs1391373	chr6:32603660	chr6:32635883	T	C	Rheumatoid arthritis	EFO_0000685	Okada Y	24390342	Mixed	2014	-0.7134	0.02632	1.3e-169	-	80799	19234	61565	22	log OR	Okada-Y_RA_Mixed_2014
rs1391373	rs1391373	chr6:32603660	chr6:32635883	T	C	Rheumatoid arthritis	EFO_0000685	Okada Y	24390342	European	2014	-0.9943	0.03406	1.3e-167	-	58284	14361	43923	18	log OR	Okada-Y_RA_EUR_2014
rs174547	rs174547	chr11:61570783	chr11:61803311	C	T	DPA 22:5n3	EFO_0005110	Lemaitre RN	21829377	European	2011	-0.0746	0.0028	3.79e-154	-	8866	0	8866	5	%	CHARGE_DPA_EUR_2011
rs174547	rs174547	chr11:61570783	chr11:61803311	C	T	Plasma docosapentaenoic acid levels	NCIT_C68347;CHEBI_61204	Lemaitre RN	21829377	European	2011	NA	NA	3.79e-154	NA	8866	-	-	-	-	GRASP
rs174547	rs174547	chr11:61570783	chr11:61803311	C	T	Phospholipid levels plasma	-	Lemaitre RN	21829377	European	2011	-0.07	0.002647	4e-154	-	-	-	-	-	% increase	NHGRI-EBI_GWAS_Catalog
rs174547	rs174547	chr11:61570783	chr11:61803311	C	T	Phospholipids	NCIT_C70561	Lemaitre RN	21829377	European	2011	NA	NA	4e-154	NA	-	-	-	-	-	dbGaP
rs174547	rs174547	chr11:61570783	chr11:61803311	C	T	Dihomo-gamma-linolenic acid	EFO_0007763;EFO_0005680;EFO_0005110	Guan W	24823311	European	2014	0.355	0.0136	2.63e-151	+	8631	0	8631	5	%	CHARGE_Dihomo-gamma-linolenic-acid_EUR_2014
rs1260326	rs1260326	chr2:27730940	chr2:27508073	C	T	C reactive protein levels or triglyceride levels pleiotropy	EFO_0004530;EFO_0004458	Ligthart S	27286809	Unspecified	2016	NA	NA	4e-151	NA	-	-	-	-	-	NHGRI-EBI_GWAS_Catalog
rs6679677	rs6679677	chr1:114303808	chr1:113761186	A	C	Rheumatoid arthritis	EFO_0000685	Okada Y	24390342	Mixed	2014	0.5933	0.02256	2.1e-149	+	80799	19234	61565	22	log OR	Okada-Y_RA_Mixed_2014
rs6679677	rs6679677	chr1:114303808	chr1:113761186	A	C	Rheumatoid arthritis	EFO_0000685	Okada Y	24390342	European	2014	0.5933	0.02256	3.1e-149	+	58284	14361	43923	18	log OR	Okada-Y_RA_EUR_2014
rs1260326	rs1260326	chr2:27730940	chr2:27508073	C	T	Blood metabolite ratios	EFO_0005664	Shin SY	24816252	European	2014	-0.041	0.001581	3e-148	-	-	-	-	-	unit increase	NHGRI-EBI_GWAS_Catalog
rs1408272	rs1408272	chr6:25842951	chr6:25842723	T	G	Hemoglobin concentration	EFO_0004586	Astle W	27863252	European	2016	-0.1703	0.00657	4.08e-148	-	173480	0	173480	2	IVNT	Astle-W_Blood-Cell-Traits_EUR_2016
rs174547	rs174547	chr11:61570783	chr11:61803311	C	T	Glycerophospholipid levels	EFO_0007630;EFO_0005664	Draisma H	26068415	European	2015	-0.1157	0.004581	9e-141	-	-	-	-	-	unit increase	NHGRI-EBI_GWAS_Catalog
rs174547	rs174547	chr11:61570783	chr11:61803311	C	T	Adrenic acid 22:4n6	EFO_0005110	Guan W	24823311	European	2014	-0.0483	0.0019	6.26e-140	-	8631	0	8631	5	%	CHARGE_Adrenic-acid_EUR_2014
rs1260326	rs1260326	chr2:27730940	chr2:27508073	C	T	Triglycerides	-	GLGC	20686565	Mixed	2010	NA	NA	1.3e-139	NA	100184	-	-	-	-	GRASP
rs1260326	rs1260326	chr2:27730940	chr2:27508073	C	T	Triglycerides	EFO_0004530	GLGC	20686565	Mixed	2010	-0.1159	0.0049	5.68e-133	-	96598	0	96598	46	Z-score	GLGC_TG_Mixed_2010
rs1260326	rs1260326	chr2:27730940	chr2:27508073	C	T	Triglycerides	EFO_0004530	GLGC	20686565	Mixed	2010	-8.76	0.357	6e-133	-	-	-	-	-	mg/dL increase	NHGRI-EBI_GWAS_Catalog
rs1260326	rs1260326	chr2:27730940	chr2:27508073	C	T	Triglycerides	-	GLGC	20686565	Mixed	2010	NA	NA	6e-133	NA	-	-	-	-	-	dbGaP
rs6679677	rs6679677	chr1:114303808	chr1:113761186	A	C	Self-reported hypothyroidism or myxoedema	EFO_0004705;EFO_1001055	Neale B	UKBB	European	2017	0.0201	0.000853	1.065e-122	+	337159	16376	320783	1	risk diff	Neale-B_UKBB_EUR_2017
rs174547	rs174547	chr11:61570783	chr11:61803311	C	T	Metabolic traits	EFO_0004725	Suhre K	21886157	European	2011	0.178	0.007783	9e-116	+	-	-	-	-	unit decrease	NHGRI-EBI_GWAS_Catalog
rs174547	rs174547	chr11:61570783	chr11:61803311	C	T	Metabolism	HP_0003119;HP_0012278	Suhre K	21886157	European	2011	NA	NA	9e-116	NA	-	-	-	-	-	dbGaP
rs603424	rs603424	chr10:102075479	chr10:100315722	A	G	Blood metabolite ratios	EFO_0005664	Shin SY	24816252	European	2014	0.054	0.002362	1e-115	+	-	-	-	-	unit increase	NHGRI-EBI_GWAS_Catalog
rs4233949	rs4233949	chr2:54659707	chr2:54432570	G	C	Heel bone mineral density	EFO_0009270	Neale B	UKBB	European	2017	-0.06935	0.00319	1.123e-104	-	194398	0	194398	1	IVNT	Neale-B_UKBB_EUR_2017
rs1260326	rs1260326	chr2:27730940	chr2:27508073	C	T	Triglycerides ln	-	Asselbergs	23063622	European	2012	NA	NA	5.08e-98	NA	66240	-	-	-	-	GRASP
rs1260326	rs1260326	chr2:27730940	chr2:27508073	C	T	Triglycerides	-	Asselbergs	23063622	European	2012	NA	NA	4.05e-88	NA	66240	-	-	-	-	GRASP
rs1260326	rs1260326	chr2:27730940	chr2:27508073	C	T	Triglycerides	EFO_0004530	Surakka I	25961943	European	2015	-0.123	0.006184	5e-88	-	-	-	-	-	SD increase	NHGRI-EBI_GWAS_Catalog
rs174547	rs174547	chr11:61570783	chr11:61803311	C	T	Glycerophospholipid levels	EFO_0007630;EFO_0005664	Draisma H	26068415	European	2015	-0.0992	0.005108	5e-84	-	-	-	-	-	unit increase	NHGRI-EBI_GWAS_Catalog
rs174547	rs174547	chr11:61570783	chr11:61803311	C	T	Plasma alpha linolenic acid levels	CHEBI_27432;NCIT_C997	Lemaitre RN	21829377	European	2011	NA	NA	7e-84	NA	8866	-	-	-	-	GRASP
rs6679677	rs6679677	chr1:114303808	chr1:113761186	A	C	Treatment with levothyroxine sodium	EFO_0007056	Neale B	UKBB	European	2017	0.01513	0.0007863	1.913e-82	+	337159	13717	323442	1	risk diff	Neale-B_UKBB_EUR_2017
rs2070895	rs2070895	chr15:58723939	chr15:58431740	A	G	HDL cholesterol	NCIT_C61041;NCIT_C105587	GLGC	20686565	Mixed	2010	NA	NA	1.53e-80	NA	100184	-	-	-	-	GRASP
rs2070895	rs2070895	chr15:58723939	chr15:58431740	A	G	High density lipoprotein	EFO_0004612	GLGC	20686565	Mixed	2010	0.1113	0.0061	1.302e-78	+	99900	0	99900	46	Z-score	GLGC_HDL_Mixed_2010
rs28929474	rs28929474	chr14:94844947	chr14:94378610	T	C	Height	EFO_0004339	Neale B	UKBB	European	2017	0.114	0.006097	6.492e-78	+	336474	0	336474	1	IVNT	Neale-B_UKBB_EUR_2017
rs1260326	rs1260326	chr2:27730940	chr2:27508073	C	T	Blood metabolite levels	EFO_0005664	Shin SY	24816252	European	2014	-0.044	0.002358	1e-77	-	-	-	-	-	unit decrease	NHGRI-EBI_GWAS_Catalog
rs2070895	rs2070895	chr15:58723939	chr15:58431740	A	G	High density lipoprotein	EFO_0004612	GLGC	24097068	European	2013	0.1132	0.006	1.543e-75	+	92820	0	92820	60	IVNT	GLGC_HDL_EUR_2013
rs174547	rs174547	chr11:61570783	chr11:61803311	C	T	Plasma omega 6 polyunsaturated fatty acid levels gamma linolenic acid	EFO_0005680	Guan W	24823311	European	2014	-0.02	0.001111	2e-72	-	-	-	-	-	unit increase	NHGRI-EBI_GWAS_Catalog
rs174547	rs174547	chr11:61570783	chr11:61803311	C	T	Gamma-linolenic acid 18:3n6	EFO_0005110	Guan W	24823311	European	2014	-0.0156	9e-04	2.285e-72	-	8631	0	8631	5	%	CHARGE_Gamma-linolenic-acid_EUR_2014
rs1408272	rs1408272	chr6:25842951	chr6:25842723	T	G	Reticulocyte fraction of red cells	EFO_0004586	Astle W	27863252	European	2016	-0.1192	0.006649	7.77e-72	-	173480	0	173480	2	IVNT	Astle-W_Blood-Cell-Traits_EUR_2016
rs4233949	rs4233949	chr2:54659707	chr2:54432570	G	C	Heel bone mineral density right	EFO_0009270	Neale B	UKBB	European	2017	-0.07565	0.004239	4.07e-71	-	106251	0	106251	1	IVNT	Neale-B_UKBB_EUR_2017
rs174547	rs174547	chr11:61570783	chr11:61803311	C	T	Glycerophospholipid levels	EFO_0007630;EFO_0005664	Draisma H	26068415	European	2015	-0.0764	0.004306	2e-70	-	-	-	-	-	unit increase	NHGRI-EBI_GWAS_Catalog
rs6679677	rs6679677	chr1:114303808	chr1:113761186	A	C	Rheumatoid arthritis	EFO_0000685	Stahl E	20453842	European	2010	NA	NA	4.393e-70	NA	25708	-	-	-	-	GRASP
rs6679677	rs6679677	chr1:114303808	chr1:113761186	A	C	Rheumatoid arthritis	EFO_0000685	Stahl E	20453842	European	2010	0.6627	0.03811	4.393e-70	+	25689	5534	20155	6	log OR	Stahl-E_RA_EUR_2010
rs17101241	rs17101241	chr14:103564820	chr14:103098483	A	T	Mean platelet volume	EFO_0004586	Astle W	27863252	European	2016	0.07294	0.0042	1.443e-67	+	173480	0	173480	2	IVNT	Astle-W_Blood-Cell-Traits_EUR_2016
rs1408272	rs1408272	chr6:25842951	chr6:25842723	T	G	Mean corpuscular hemoglobin MCH	EFO_0004527	van der Harst P	23222517	Mixed	2012	NA	NA	4.8e-67	NA	71861	-	-	-	-	GRASP
rs1408272	rs1408272	chr6:25842951	chr6:25842723	T	G	Mean corpuscular hemoglobin concentration	EFO_0004528	van der Harst P	23222517	Mixed	2012	NA	NA	4.8e-67	NA	71861	-	-	-	-	GRASP
rs1408272	rs1408272	chr6:25842951	chr6:25842723	T	G	Red blood cell traits	EFO_0004527	van der Harst P	23222517	Mixed	2012	-0.033	0.001908	5e-67	-	-	-	-	-	unit increase	NHGRI-EBI_GWAS_Catalog
rs28601761	rs28601761	chr8:126500031	chr8:125487789	C	G	Self-reported high cholesterol	EFO_0008111	Neale B	UKBB	European	2017	0.01407	0.0008155	1.042e-66	+	337159	41296	295863	1	risk diff	Neale-B_UKBB_EUR_2017
rs1260326	rs1260326	chr2:27730940	chr2:27508073	C	T	IFT172 gene expression in human omental fat	-	GLGC	20686565	Mixed	2010	NA	NA	2e-65	NA	100184	-	-	-	-	GRASP
rs9414801	rs9414801	chr10:65149089	chr10:63389329	A	G	Platelet count	EFO_0004586	Astle W	27863252	European	2016	-0.06217	0.003665	1.593e-64	-	173480	0	173480	2	IVNT	Astle-W_Blood-Cell-Traits_EUR_2016
rs174547	rs174547	chr11:61570783	chr11:61803311	C	T	Phospholipid levels plasma	-	Lemaitre RN	21829377	European	2011	-0.02	0.001182	3e-64	-	-	-	-	-	% decrease	NHGRI-EBI_GWAS_Catalog
rs174547	rs174547	chr11:61570783	chr11:61803311	C	T	Phospholipids	NCIT_C70561	Lemaitre RN	21829377	European	2011	NA	NA	3e-64	NA	-	-	-	-	-	dbGaP
rs174547	rs174547	chr11:61570783	chr11:61803311	C	T	ALA 18:3n3	EFO_0005110	Lemaitre RN	21829377	European	2011	0.0159	9e-04	3.467e-64	+	8866	0	8866	5	%	CHARGE_ALA_EUR_2011
rs1260326	rs1260326	chr2:27730940	chr2:27508073	C	T	C reactive protein levels or total cholesterol levels pleiotropy	EFO_0004574;EFO_0004458	Ligthart S	27286809	Unspecified	2016	NA	NA	3e-63	NA	-	-	-	-	-	NHGRI-EBI_GWAS_Catalog
rs1408272	rs1408272	chr6:25842951	chr6:25842723	T	G	Hematocrit	EFO_0004586	Astle W	27863252	European	2016	-0.1078	0.006541	5.001e-61	-	173480	0	173480	2	IVNT	Astle-W_Blood-Cell-Traits_EUR_2016
rs12730935	rs12730935	chr1:154419892	chr1:154447416	A	G	Interleukin 6R	GO_0004915	Wood	23696881	Mixed	2013	NA	NA	4.87e-60	NA	1210	-	-	-	-	GRASP
rs2183745	rs2183745	chr9:104219175	chr9:101456893	A	T	ALDOB gene expression in adipose tissue	HP_0009003;NCIT_C19563	Chambers JC	22001757	Mixed	2011	NA	NA	9.9e-60	NA	61089	-	-	-	-	GRASP
rs4233949	rs4233949	chr2:54659707	chr2:54432570	G	C	Heel bone mineral density left	EFO_0009270	Neale B	UKBB	European	2017	-0.06887	0.004267	1.636e-58	-	106254	0	106254	1	IVNT	Neale-B_UKBB_EUR_2017
rs2070895	rs2070895	chr15:58723939	chr15:58431740	A	G	HDL cholesterol	NCIT_C61041;NCIT_C105587	Asselbergs	23063622	European	2012	NA	NA	2.27e-58	NA	66240	-	-	-	-	GRASP
rs1408272	rs1408272	chr6:25842951	chr6:25842723	T	G	Reticulocyte count	EFO_0004586	Astle W	27863252	European	2016	-0.1065	0.006653	1.136e-57	-	173480	0	173480	2	IVNT	Astle-W_Blood-Cell-Traits_EUR_2016
rs1260326	rs1260326	chr2:27730940	chr2:27508073	C	T	IFT172 gene expression in peripheral blood leucocytes	NCIT_C36215;NCIT_C36249	Chambers JC	22001757	Mixed	2011	NA	NA	1.4e-57	NA	61089	-	-	-	-	GRASP
rs174547	rs174547	chr11:61570783	chr11:61803311	C	T	Plasma eicosapentaenoic acid levels	NCIT_C67080	Lemaitre RN	21829377	European	2011	NA	NA	1.83e-57	NA	8866	-	-	-	-	GRASP
rs174547	rs174547	chr11:61570783	chr11:61803311	C	T	EPA 20:5n3	EFO_0005110	Lemaitre RN	21829377	European	2011	-0.082	0.0051	1.831e-57	-	8866	0	8866	5	%	CHARGE_EPA_EUR_2011
rs603424	rs603424	chr10:102075479	chr10:100315722	A	G	Metabolic traits	EFO_0004725	Suhre K	21886157	European	2011	0.124	0.007776	3e-57	+	-	-	-	-	unit increase	NHGRI-EBI_GWAS_Catalog
rs603424	rs603424	chr10:102075479	chr10:100315722	A	G	Metabolism	HP_0003119;HP_0012278	Suhre K	21886157	European	2011	NA	NA	3e-57	NA	-	-	-	-	-	dbGaP
rs1260326	rs1260326	chr2:27730940	chr2:27508073	C	T	Blood metabolite levels	EFO_0005664;EFO_0006957	Korostishevsky M	25898920	European	2015	NA	NA	6e-56	NA	-	-	-	-	-	NHGRI-EBI_GWAS_Catalog
rs7310409	rs7310409	chr12:121424861	chr12:120987058	A	G	C reactive protein female	NCIT_C64548	Danik JS	20031577	European	2009	NA	NA	9.61e-56	NA	17686	-	-	-	-	GRASP
rs1391373	rs1391373	chr6:32603660	chr6:32635883	T	C	White blood cell count	EFO_0004586	Astle W	27863252	European	2016	-0.05691	0.003658	1.427e-54	-	173480	0	173480	2	IVNT	Astle-W_Blood-Cell-Traits_EUR_2016
rs9302635	rs9302635	chr16:72144174	chr16:72110275	C	T	Blood protein levels	EFO_0008140	Suhre K	28240269	European	2017	0.8758	0.05663	6e-54	+	-	-	-	-	unit increase	NHGRI-EBI_GWAS_Catalog
rs1260326	rs1260326	chr2:27730940	chr2:27508073	C	T	IFT172 trancript levels in human subcutaneous fat	HP_0009003;HP_0009017	GLGC	20686565	Mixed	2010	NA	NA	8e-54	NA	100184	-	-	-	-	GRASP
rs1260326	rs1260326	chr2:27730940	chr2:27508073	C	T	Plasma lactate levels	EFO_0007745	Tin A	26433129	Mixed	2015	-0.08	0.005266	4e-52	-	-	-	-	-	unit increase	NHGRI-EBI_GWAS_Catalog
rs6421984	rs6421984	chr11:305619	chr11:305619	T	C	Granulocyte percentage of myeloid white cells	EFO_0004586	Astle W	27863252	European	2016	-0.05419	0.003573	6.129e-52	-	173480	0	173480	2	IVNT	Astle-W_Blood-Cell-Traits_EUR_2016
rs1260326	rs1260326	chr2:27730940	chr2:27508073	C	T	IFT172 gene expression in adipose tissue	HP_0009003;NCIT_C19563	Chambers JC	22001757	Mixed	2011	NA	NA	1.5e-50	NA	61089	-	-	-	-	GRASP
rs58542926	rs58542926	chr19:19379549	chr19:19268740	C	T	Triglycerides	EFO_0004530	GLGC	24097068	European	2013	0.1325	0.0087	1.376e-49	+	86699	0	86699	60	IVNT	GLGC_TG_EUR_2013
rs1260326	rs1260326	chr2:27730940	chr2:27508073	C	T	Plasma lactate levels	EFO_0007745	Tin A	26433129	Mixed	2015	-0.08	0.00553	2e-47	-	-	-	-	-	unit increase	NHGRI-EBI_GWAS_Catalog
rs28362508	rs28362508	chr12:111884415	chr12:111446611	C	T	Reticulocyte count	EFO_0004586	Astle W	27863252	European	2016	-0.06425	0.004443	2.195e-47	-	173480	0	173480	2	IVNT	Astle-W_Blood-Cell-Traits_EUR_2016
[truncated: 1,185 more rows]

## Sheet: T3
Table 3. Secondary trait associations of testosterone SNPs
[truncated: 330 more rows]

[truncated: 11 more sheets: T4, T5, T6, T7, T8, T9, T10, T11, T12, T13, T14]
